# Supplementary material for: TnseqDiff: identification of conditionally essential genes in transposon sequencing studies
Source: BMC Bioinformatics. 2017 Jul 6;18:326. doi: 10.1186/s12859-017-1745-2 (PMC5500955; doi:10.1186/s12859-017-1745-2)
Supplement: Supplementary file 2 — Analysis results from ESSENTIALS and TnseqDiff for the S. marcescens study. (XLSX 1040 kb) [file 12859_2017_1745_MOESM2_ESM.xlsx]

## Sheet: ESSENTIALS analysis
locus_tag	logConc	logFC	LR	P.Value	adj.P.Val	Start	Stop	Strand	Length	Product (RAST)
SmUMH9_0001	-7.09789	0.867597	3.2129	0.0730598	0.875158	357	2816	+	2460	Aspartokinase (EC 2.7.2.4) / Homoserine dehydrogenase (EC 1.1.1.3)
SmUMH9_0002	-9.07882	0.900274	2.09191	0.148081	0.996563	2818	3747	+	930	Homoserine kinase (EC 2.7.1.39)
SmUMH9_0003	-8.44206	0.94229	2.48974	0.114591	0.995588	3751	5040	+	1290	Threonine synthase (EC 4.2.3.1)
SmUMH9_0004	-9.37892	-0.0684161	0.0136605	0.906957	0.996563	5087	5863	-	777	UPF0246 protein YaaA
SmUMH9_0005	-8.91474	0.149656	0.0700954	0.791198	0.996563	5970	7406	-	1437	Sodium/alanine symporter
SmUMH9_0006	-8.93684	-0.640136	1.28112	0.25769	0.996563	7790	8743	+	954	Transaldolase (EC 2.2.1.2)
SmUMH9_0007	-6.86938	1.08239	3.37453	0.0662113	0.852672	8894	9481	+	588	Molybdopterin biosynthesis molybdochelatase MogA
SmUMH9_0008	-8.80674	-0.274632	0.2241	0.635934	0.996563	9606	10913	+	1308	L-Proline/Glycine betaine transporter ProP
SmUMH9_0009	-8.55594	0.418965	0.521346	0.470268	0.996563	10958	11644	-	687	YaaH protein
SmUMH9_0010	NA	NA	NA	NA	NA	11658	11819	-	162	YaaH protein
SmUMH9_0011	NA	NA	NA	NA	NA	11883	13796	+	1914	Chaperone protein DnaK
SmUMH9_0012	NA	NA	NA	NA	NA	13903	15027	+	1125	Chaperone protein DnaJ
SmUMH9_0013	-7.50807	-1.52352	8.71767	0.00315141	0.0903946	15264	16430	+	1167	Na+/H+ antiporter NhaA type
SmUMH9_0014	-7.43131	0.591035	1.26931	0.259895	0.996563	16623	17522	+	900	Transcriptional activator NhaR
SmUMH9_0015	NA	NA	NA	NA	NA	17633	17782	+	150	hypothetical protein
SmUMH9_0016	NA	NA	NA	NA	NA	18248	19186	+	939	Riboflavin kinase (EC 2.7.1.26) / FMN adenylyltransferase (EC 2.7.7.2)
SmUMH9_0017	NA	NA	NA	NA	NA	19219	22035	+	2817	Isoleucyl-tRNA synthetase (EC 6.1.1.5)
SmUMH9_0018	-13.6257	-0.215682	0.119883	0.729162	0.996563	22028	22558	+	531	Lipoprotein signal peptidase (EC 3.4.23.36)
SmUMH9_0019	NA	NA	NA	NA	NA	22560	23030	+	471	FKBP-type peptidyl-prolyl cis-trans isomerase SlpA (EC 5.2.1.8)
SmUMH9_0020	NA	NA	NA	NA	NA	23011	23964	+	954	4-hydroxy-3-methylbut-2-enyl diphosphate reductase (EC 1.17.1.2)
SmUMH9_0021	-7.47406	0.302009	0.353076	0.552377	0.996563	24239	25165	-	927	Transcriptional regulator, LysR family
SmUMH9_0022	-8.64288	-0.0869902	0.0223541	0.881149	0.996563	25356	26321	+	966	PvcA protein, related to known isonitrile synthases
SmUMH9_0023	-6.76943	0.101391	0.0467274	0.828859	0.996563	26418	27281	+	864	PvcB protein, related to amino acid oxidizing enzymes
SmUMH9_0024	-9.40274	-0.443361	0.509495	0.475358	0.996563	27291	28565	+	1275	N-glycosyltransferase
SmUMH9_0025	NA	NA	NA	NA	NA	28829	29650	+	822	4-hydroxy-tetrahydrodipicolinate reductase (EC 1.17.1.8)
SmUMH9_0026	-7.34273	-0.231828	0.201641	0.6534	0.996563	30199	31269	+	1071	Carbamoyl-phosphate synthase small chain (EC 6.3.5.5)
SmUMH9_0027	-6.45319	0.0347562	0.0055333	0.940703	0.996856	31287	34511	+	3225	Carbamoyl-phosphate synthase large chain (EC 6.3.5.5)
SmUMH9_0028	-7.13919	0.331725	0.442903	0.505725	0.996563	34688	35245	+	558	Glutathione-regulated potassium-efflux system ancillary protein KefF
SmUMH9_0029	-9.20589	0.257881	0.161446	0.687829	0.996563	35238	37091	+	1854	Glutathione-regulated potassium-efflux system protein KefC
SmUMH9_0030	-10.0961	0.136483	0.0360223	0.849469	0.996563	37127	37741	-	615	Threonine efflux protein
SmUMH9_0031	-9.37506	0.333564	0.259158	0.610699	0.996563	37869	38669	+	801	FIG023911: putative membrane protein
SmUMH9_0032	-9.09055	0.234069	0.114447	0.735137	0.996563	38666	39130	+	465	FIG001826: putative inner membrane protein
SmUMH9_0033	NA	NA	NA	NA	NA	39274	39756	+	483	Dihydrofolate reductase (EC 1.5.1.3)
SmUMH9_0034	-7.19225	-0.0591234	0.0159986	0.899348	0.996563	39937	41826	+	1890	Putative phosphatase
SmUMH9_0035	-9.78883	-2.33239	7.83571	0.00512242	0.140722	41871	42722	-	852	Bis(5'-nucleosyl)-tetraphosphatase, symmetrical (EC 3.6.1.41)
SmUMH9_0036	-9.09352	-3.71263	36.3867	1.61802e-09	1.37215e-07	42725	43102	-	378	ApaG protein
SmUMH9_0037	-13.4853	-3.78761	30.8081	2.84848e-08	2.02851e-06	43115	43933	-	819	SSU rRNA (adenine(1518)-N(6)/adenine(1519)-N(6))- dimethyltransferase (EC 2.1.1.182)
SmUMH9_0038	-10.5233	-4.64512	47.1983	6.41564e-12	8.34247e-10	43926	44918	-	993	4-hydroxythreonine-4-phosphate dehydrogenase (EC 1.1.1.262)
SmUMH9_0039	NA	NA	NA	NA	NA	44905	46206	-	1302	Survival protein SurA precursor (Peptidyl-prolyl cis-trans isomerase SurA) (EC 5.2.1.8)
SmUMH9_0040	NA	NA	NA	NA	NA	46272	48542	-	2271	Outer membrane protein Imp, required for envelope biogenesis / Organic solvent tolerance protein precursor
SmUMH9_0041	NA	NA	NA	NA	NA	48546	48749	+	204	hypothetical protein
SmUMH9_0042	-8.66604	-0.460967	0.663885	0.415192	0.996563	48860	49681	+	822	DnaJ-like protein DjlA
SmUMH9_0043	-9.78847	-0.368343	0.367437	0.544405	0.996563	49874	50524	-	651	Ribosomal large subunit pseudouridine synthase A (EC 4.2.1.70)
SmUMH9_0044	-8.11076	0.120098	0.0515561	0.820377	0.996563	50582	53488	-	2907	RNA polymerase associated protein RapA (EC 3.6.1.-)
SmUMH9_0045	-6.7632	-0.111533	0.0605951	0.805558	0.996563	53735	56101	-	2367	DNA polymerase II (EC 2.7.7.7)
SmUMH9_0046	-8.30958	0.156201	0.074971	0.784232	0.996563	56316	57086	+	771	DedA family inner membrane protein YabI
SmUMH9_0047	-9.84418	0.519348	0.550686	0.458037	0.996563	57113	57406	-	294	Acetolactate synthase small subunit (EC 2.2.1.6)
SmUMH9_0048	-9.78084	0.901198	1.31756	0.25103	0.996563	57410	59104	-	1695	Acetolactate synthase large subunit (EC 2.2.1.6)
SmUMH9_0049	-9.46149	-0.356322	0.340317	0.559646	0.996563	59418	60122	-	705	Thiamin ABC transporter, ATPase component / Thiamine transport ATP-binding protein thiQ
SmUMH9_0050	-8.86897	0.513302	0.665817	0.414514	0.996563	60109	61716	-	1608	Thiamin ABC transporter, transmembrane component
SmUMH9_0051	-9.43081	-0.510618	0.721431	0.395675	0.996563	61692	62678	-	987	Thiamin ABC transporter, substrate-binding component
SmUMH9_0052	-8.15869	0.136209	0.0613566	0.804364	0.996563	62892	64553	-	1662	SgrR, sugar-phosphate stress, transcriptional activator of SgrS small RNA
SmUMH9_0053	-9.8075	-0.351281	0.31997	0.571626	0.996563	64645	64818	+	174	Sugar-phosphate stress protein SgrT (embedded in SgrS)
SmUMH9_0054	-7.05356	0.27706	0.269936	0.603375	0.996563	64973	66169	+	1197	Putative transport protein
SmUMH9_0055	-7.60431	-0.142689	0.0804757	0.776654	0.996563	66314	67786	+	1473	2-oxoglutarate/malate translocator
SmUMH9_0056	-10.9002	-0.835756	1.82255	0.17701	0.996563	67825	68427	-	603	3-isopropylmalate dehydratase small subunit (EC 4.2.1.33)
SmUMH9_0057	-8.20101	0.140062	0.068091	0.794137	0.996563	68437	69837	-	1401	3-isopropylmalate dehydratase large subunit (EC 4.2.1.33)
SmUMH9_0058	-7.57725	-0.0796992	0.0258769	0.872201	0.996563	69839	70936	-	1098	3-isopropylmalate dehydrogenase (EC 1.1.1.85)
SmUMH9_0059	-7.35854	0.286696	0.352439	0.552736	0.996563	70933	72507	-	1575	2-isopropylmalate synthase (EC 2.3.3.13)
SmUMH9_0060	-7.79731	0.4459	0.665882	0.414491	0.996563	73380	74327	+	948	Probable transcriptional activator for leuABCD operon
SmUMH9_0061	-6.54147	0.309836	0.499122	0.479886	0.996563	74794	76602	+	1809	Long-chain-fatty-acid--CoA ligase (EC 6.2.1.3)
SmUMH9_0062	-6.71931	0.406319	0.788155	0.374659	0.996563	76943	78637	+	1695	Acetolactate synthase large subunit (EC 2.2.1.6)
SmUMH9_0063	-9.27207	0.645996	1.02545	0.311229	0.996563	78640	79131	+	492	Acetolactate synthase small subunit (EC 2.2.1.6)
SmUMH9_0064	-7.72007	-0.305234	0.37057	0.542694	0.996563	79350	80354	+	1005	Fructose repressor FruR, LacI family
SmUMH9_0065	-8.04867	0.763226	1.77165	0.183179	0.996563	80392	80832	-	441	Putative membrane protein
SmUMH9_0066	NA	NA	NA	NA	NA	81714	82154	+	441	Cell division protein MraZ
SmUMH9_0067	NA	NA	NA	NA	NA	82157	83098	+	942	rRNA small subunit methyltransferase H
SmUMH9_0068	NA	NA	NA	NA	NA	83095	83415	+	321	Cell division protein FtsL
SmUMH9_0069	NA	NA	NA	NA	NA	83458	85221	+	1764	Cell division protein FtsI [Peptidoglycan synthetase] (EC 2.4.1.129)
SmUMH9_0070	NA	NA	NA	NA	NA	85298	86695	+	1398	UDP-N-acetylmuramoylalanyl-D-glutamate--2,6- diaminopimelate ligase (EC 6.3.2.13)
SmUMH9_0071	NA	NA	NA	NA	NA	86728	88053	+	1326	UDP-N-acetylmuramoylalanyl-D-glutamyl-2,6- diaminopimelate--D-alanyl-D-alanine ligase (EC 6.3.2.10)
SmUMH9_0072	-13.4137	0.941534	2.49181	0.11444	0.995588	88047	89129	+	1083	Phospho-N-acetylmuramoyl-pentapeptide- transferase (EC 2.7.8.13)
SmUMH9_0073	NA	NA	NA	NA	NA	89132	90451	+	1320	UDP-N-acetylmuramoylalanine--D-glutamate ligase (EC 6.3.2.9)
SmUMH9_0074	NA	NA	NA	NA	NA	90448	91650	+	1203	Cell division protein FtsW
SmUMH9_0075	NA	NA	NA	NA	NA	91654	92718	+	1065	UDP-N-acetylglucosamine--N-acetylmuramyl- (pentapeptide) pyrophosphoryl-undecaprenol N-acetylglucosamine transferase (EC 2.4.1.227)
SmUMH9_0076	NA	NA	NA	NA	NA	92800	94278	+	1479	UDP-N-acetylmuramate--alanine ligase (EC 6.3.2.8)
SmUMH9_0077	NA	NA	NA	NA	NA	94271	95191	+	921	D-alanine--D-alanine ligase (EC 6.3.2.4)
SmUMH9_0078	NA	NA	NA	NA	NA	95193	96044	+	852	Cell division protein FtsQ
SmUMH9_0079	NA	NA	NA	NA	NA	96041	97297	+	1257	Cell division protein FtsA
SmUMH9_0080	NA	NA	NA	NA	NA	97372	98526	+	1155	Cell division protein FtsZ (EC 3.4.24.-)
SmUMH9_0081	NA	NA	NA	NA	NA	98630	99547	+	918	UDP-3-O-[3-hydroxymyristoyl] N-acetylglucosamine deacetylase (EC 3.5.1.108)
SmUMH9_0082	NA	NA	NA	NA	NA	99652	99852	-	201	Zn-ribbon-containing, possibly RNA-binding protein and truncated derivatives
SmUMH9_0083	NA	NA	NA	NA	NA	100263	100724	+	462	Secretion monitor precursor
SmUMH9_0084	NA	NA	NA	NA	NA	100807	103515	+	2709	Protein export cytoplasm protein SecA ATPase RNA helicase (TC 3.A.5.1.1)
SmUMH9_0085	NA	NA	NA	NA	NA	103595	103999	+	405	Mutator mutT protein (7,8-dihydro-8-oxoguanine-triphosphatase) (EC 3.6.1.-)
SmUMH9_0086	NA	NA	NA	NA	NA	104039	104230	-	192	FIG003276: zinc-binding protein
SmUMH9_0087	-8.81269	0.0970221	0.0177268	0.894081	0.996563	104282	105034	-	753	FIG002842: hypothetical protein
SmUMH9_0088	NA	NA	NA	NA	NA	105040	105654	-	615	Dephospho-CoA kinase (EC 2.7.1.24)
SmUMH9_0089	-8.8481	-0.245402	0.17652	0.674381	0.996563	106017	107060	+	1044	GMP reductase (EC 1.7.1.7)
SmUMH9_0090	-8.70784	0.389375	0.439011	0.5076	0.996563	107113	108312	-	1200	Type IV fimbrial assembly protein PilC
SmUMH9_0091	-9.82444	0.134901	0.0481492	0.826316	0.996563	108309	109751	-	1443	Type IV fimbrial assembly, ATPase PilB
SmUMH9_0092	-9.75502	0.0910405	0.0214603	0.883532	0.996563	109757	110194	-	438	Type IV pilin PilA
SmUMH9_0093	-10.6908	0.476346	0.489113	0.484323	0.996563	110384	111274	-	891	Quinolinate phosphoribosyltransferase [decarboxylating] (EC 2.4.2.19)
SmUMH9_0094	NA	NA	NA	NA	NA	111359	111499	+	141	N-acetylmuramoyl-L-alanine amidase (EC 3.5.1.28) AmpD
SmUMH9_0095	-10.1875	0.482212	0.440485	0.506888	0.996563	111509	111955	+	447	N-acetylmuramoyl-L-alanine amidase (EC 3.5.1.28) AmpD
SmUMH9_0096	-10.1187	0.434436	0.333841	0.563406	0.996563	111955	112809	+	855	AmpE protein
SmUMH9_0097	NA	NA	NA	NA	NA	112870	114159	-	1290	Glutamate-1-semialdehyde aminotransferase (EC 5.4.3.8)
SmUMH9_0098	-8.45968	0.874733	2.33568	0.12644	0.996563	114367	115773	+	1407	H(+)/Cl(-) exchange transporter ClcA
SmUMH9_0099	NA	NA	NA	NA	NA	115863	116207	+	345	probable iron binding protein from the HesB_IscA_SufA family
SmUMH9_0100	NA	NA	NA	NA	NA	116264	116509	-	246	hypothetical protein
SmUMH9_0101	NA	NA	NA	NA	NA	116710	117324	-	615	Putative inner membrane protein
SmUMH9_0102	NA	NA	NA	NA	NA	117324	118109	-	786	Vitamin B12 ABC transporter, B12-binding component BtuF
SmUMH9_0103	NA	NA	NA	NA	NA	118132	118833	-	702	5'-methylthioadenosine nucleosidase (EC 3.2.2.16) / S-adenosylhomocysteine nucleosidase (EC 3.2.2.9)
SmUMH9_0104	-7.00161	0.314711	0.466077	0.494797	0.996563	118900	120480	+	1581	Deoxyguanosinetriphosphate triphosphohydrolase (EC 3.1.5.1)
SmUMH9_0105	-9.78857	-3.01992	17.7979	2.45651e-05	0.00111428	120661	122100	+	1440	HtrA protease/chaperone protein
SmUMH9_0106	-8.85288	-2.12705	13.563	0.000230691	0.00856118	122166	124892	-	2727	BarA sensory histidine kinase (= VarS = GacS)
SmUMH9_0107	-7.50273	0.332731	0.397462	0.528403	0.996563	124959	126308	+	1350	23S rRNA (Uracil-5-) -methyltransferase RumA (EC 2.1.1.-)
SmUMH9_0108	-7.52429	-0.474273	0.951385	0.329367	0.996563	126318	128549	+	2232	GTP pyrophosphokinase (EC 2.7.6.5), (p)ppGpp synthetase I / Guanosine-3',5'-bis(diphosphate) 3'-pyrophosphohydrolase (EC 3.1.7.2)
SmUMH9_0109	-9.53222	0.549038	0.666145	0.414399	0.996563	128652	129446	+	795	Nucleoside triphosphate pyrophosphohydrolase MazG (EC 3.6.1.8)
SmUMH9_0110	NA	NA	NA	NA	NA	129795	131432	+	1638	CTP synthase (EC 6.3.4.2)
SmUMH9_0111	NA	NA	NA	NA	NA	131514	132809	+	1296	Enolase (EC 4.2.1.11)
SmUMH9_0112	-7.662	0.402829	0.632188	0.426554	0.996563	133108	134298	+	1191	FAD-dependent pyridine nucleotide-disulphide oxidoreductase
SmUMH9_0113	-10.4852	-0.134091	0.0376263	0.846196	0.996563	134295	134690	+	396	FIG01055966: hypothetical protein
SmUMH9_0114	-8.03861	0.417185	0.598386	0.439194	0.996563	134727	135434	+	708	Methionine gamma-lyase (EC 4.4.1.11)
SmUMH9_0115	-9.70897	0.300693	0.229854	0.631632	0.996563	135460	135921	+	462	Methionine gamma-lyase (EC 4.4.1.11)
SmUMH9_0116	-8.33874	0.180175	0.104396	0.746616	0.996563	135958	137295	-	1338	Histidine transport protein (permease)
SmUMH9_0117	-11.5647	1.26441	3.60331	0.0576645	0.797777	137455	138990	-	1536	Histidine ammonia-lyase (EC 4.3.1.3)
SmUMH9_0118	-9.67265	1.02551	3.04824	0.0808248	0.91317	138987	140678	-	1692	Urocanate hydratase (EC 4.2.1.49)
SmUMH9_0119	NA	NA	NA	NA	NA	140860	140979	+	120	hypothetical protein
SmUMH9_0120	-8.32463	0.0436191	0.0065234	0.935627	0.996563	141059	142399	-	1341	4-hydroxybenzoate transporter
SmUMH9_0121	-10.4349	-0.689548	1.0232	0.31176	0.996563	142726	143397	+	672	Queuosine Biosynthesis QueE Radical SAM
SmUMH9_0122	-10.4702	-0.527807	0.592004	0.441645	0.996563	143427	143786	-	360	6-carboxytetrahydropterin synthase (EC 4.1.2.50) @ Queuosine biosynthesis QueD, PTPS-I
SmUMH9_0123	-8.13746	0.229003	0.187071	0.665366	0.996563	144250	146025	+	1776	Sulfite reductase [NADPH] flavoprotein alpha-component (EC 1.8.1.2)
SmUMH9_0124	-7.81878	0.675595	1.51778	0.217956	0.996563	146025	147740	+	1716	Sulfite reductase [NADPH] hemoprotein beta-component (EC 1.8.1.2)
SmUMH9_0125	-8.15593	0.500699	0.466906	0.494414	0.996563	147803	148537	+	735	Phosphoadenylyl-sulfate reductase [thioredoxin] (EC 1.8.4.8)
SmUMH9_0126	-8.8981	0.501158	0.534614	0.464673	0.996563	148595	149704	-	1110	Alkaline phosphatase isozyme conversion protein precursor (EC 3.4.11.-)
SmUMH9_0127	-8.19795	0.750094	1.70289	0.191911	0.996563	149927	151357	+	1431	Siroheme synthase / Precorrin-2 oxidase (EC 1.3.1.76) / Sirohydrochlorin ferrochelatase (EC 4.99.1.4) / Uroporphyrinogen-III methyltransferase (EC 2.1.1.107)
SmUMH9_0128	-8.98129	-0.0368637	0.00377894	0.950982	0.997177	151380	152288	+	909	Sulfate adenylyltransferase subunit 2 (EC 2.7.7.4)
SmUMH9_0129	-8.51623	0.0581788	0.0100589	0.920111	0.996563	152300	153727	+	1428	Sulfate adenylyltransferase subunit 1 (EC 2.7.7.4)
SmUMH9_0130	-9.86314	0.522827	0.619714	0.431154	0.996563	153729	154355	+	627	Adenylylsulfate kinase (EC 2.7.1.25)
SmUMH9_0131	-9.5126	0.120739	0.0371612	0.847137	0.996563	154440	154766	+	327	Putative cytochrome oxidase subunit
SmUMH9_0132	-9.31378	0.298314	0.199053	0.655486	0.996563	154819	155541	-	723	Glutamate transport ATP-binding protein
SmUMH9_0133	-8.65837	0.391472	0.417377	0.518249	0.996563	155525	156289	-	765	Amino acid ABC transporter, permease protein
SmUMH9_0134	-7.98011	0.291307	0.308743	0.578453	0.996563	156473	157243	-	771	Glutamine ABC transporter, periplasmic glutamine-binding protein (TC 3.A.1.3.2)
SmUMH9_0135	NA	NA	NA	NA	NA	157611	157967	+	357	Cell division protein DivIC (FtsB), stabilizes FtsL against RasP cleavage
SmUMH9_0136	NA	NA	NA	NA	NA	158001	158678	+	678	2-C-methyl-D-erythritol 4-phosphate cytidylyltransferase (EC 2.7.7.60)
SmUMH9_0137	NA	NA	NA	NA	NA	158689	159162	+	474	2-C-methyl-D-erythritol 2,4-cyclodiphosphate synthase (EC 4.6.1.12)
SmUMH9_0138	-8.59238	0.0919799	0.0232778	0.878737	0.996563	159167	160213	+	1047	tRNA pseudouridine 13 synthase (EC 4.2.1.-)
SmUMH9_0139	-8.36639	0.212464	0.133262	0.715074	0.996563	160194	160955	+	762	5-nucleotidase SurE (EC 3.1.3.5)
SmUMH9_0140	-7.9779	-0.150675	0.082836	0.77349	0.996563	160949	161575	+	627	Protein-L-isoaspartate O-methyltransferase (EC 2.1.1.77)
SmUMH9_0141	NA	NA	NA	NA	NA	161997	162899	+	903	Lipoprotein NlpD
SmUMH9_0142	-8.83541	0.767156	1.52646	0.216644	0.996563	162954	163952	+	999	RNA polymerase sigma factor RpoS
SmUMH9_0143	-7.53082	0.246311	0.231744	0.630234	0.996563	164032	166608	-	2577	DNA mismatch repair protein MutS
SmUMH9_0144	-8.31035	-0.0908685	0.0275981	0.868057	0.996563	167144	167761	-	618	Cell filamentation protein fic
SmUMH9_0145	-8.52077	0.129585	0.0538786	0.816447	0.996563	167958	168842	-	885	FIG00953931: hypothetical protein
SmUMH9_0146	-10.0421	0.890577	1.43902	0.230298	0.996563	168980	169951	-	972	FIG00553873: hypothetical protein
SmUMH9_0147	-10.3487	1.25524	2.68495	0.1013	0.954523	169964	170764	-	801	Glucose 1-dehydrogenase (EC 1.1.1.47)
SmUMH9_0148	-10.9325	0.920176	1.67568	0.195499	0.996563	170886	171764	+	879	Transcriptional regulator, LysR family
SmUMH9_0149	-9.87165	0.793698	1.56867	0.210401	0.996563	172181	172498	+	318	PTS system, chitobiose-specific IIB component (EC 2.7.1.69)
SmUMH9_0150	-8.25587	0.41034	0.496816	0.480903	0.996563	172511	173872	+	1362	PTS system, chitobiose-specific IIC component (EC 2.7.1.69)
SmUMH9_0151	-8.43385	0.356058	0.387005	0.533878	0.996563	173916	175301	+	1386	Beta-glucosidase (EC 3.2.1.21)
SmUMH9_0152	-7.74044	0.705227	1.88085	0.170237	0.996563	175317	176165	+	849	N,N'-diacetylchitobiose-specific regulator ChbR, AraC family
SmUMH9_0153	-8.48822	0.308292	0.312556	0.576116	0.996563	176314	177075	+	762	Cellobiose phosphotransferase system YdjC-like protein
SmUMH9_0154	-8.39905	1.00367	2.99146	0.0837045	0.917223	177087	178466	-	1380	Putative membrane protein
SmUMH9_0155	NA	NA	NA	NA	NA	178710	179198	+	489	C-terminal domain of CinA type S; Protein Implicated in DNA repair function with RecA and MutS
SmUMH9_0156	-11.4521	-5.12453	54.511	1.54583e-13	2.87156e-11	179310	180374	+	1065	RecA protein
SmUMH9_0157	-9.37259	0.394598	0.416761	0.518558	0.996563	180432	180947	+	516	Regulatory protein RecX
SmUMH9_0158	NA	NA	NA	NA	NA	180988	181131	-	144	hypothetical protein
SmUMH9_0159	NA	NA	NA	NA	NA	181189	183708	+	2520	Alanyl-tRNA synthetase (EC 6.1.1.7)
SmUMH9_0160	-13.6722	-3.1117	17.8445	2.39705e-05	0.00110011	184024	184146	+	123	Carbon storage regulator
SmUMH9_0161	NA	NA	NA	NA	NA	184458	184547	+	90	tRNA-Ser-GCT
SmUMH9_0162	NA	NA	NA	NA	NA	184554	184627	+	74	tRNA-Arg-ACG
SmUMH9_0163	NA	NA	NA	NA	NA	184689	184762	+	74	tRNA-Arg-ACG
SmUMH9_0164	NA	NA	NA	NA	NA	184818	184891	+	74	tRNA-Arg-ACG
SmUMH9_0165	-8.60532	-0.525876	0.808161	0.368664	0.996563	185073	185639	+	567	Putative phosphatase YqaB
SmUMH9_0166	-9.774	1.06124	1.95472	0.162079	0.996563	185765	186064	+	300	Putative membrane protein
SmUMH9_0167	-9.69948	-1.68228	7.48718	0.00621399	0.166033	186180	187709	+	1530	Glutamate--cysteine ligase (EC 6.3.2.2)
SmUMH9_0168	-7.85058	-0.106366	0.0435742	0.834648	0.996563	187876	188391	+	516	S-ribosylhomocysteine lyase (EC 4.4.1.21) / Autoinducer-2 production protein LuxS
SmUMH9_0169	-8.76099	-0.307437	0.23192	0.630103	0.996563	188455	189744	-	1290	Magnesium and cobalt efflux protein CorC
SmUMH9_0170	-7.31938	-0.169601	0.118314	0.730871	0.996563	189786	190550	-	765	CcsA-related protein
SmUMH9_0171	NA	NA	NA	NA	NA	190747	192108	+	1362	Signal recognition particle, subunit Ffh SRP54 (TC 3.A.5.1.1)
SmUMH9_0172	NA	NA	NA	NA	NA	192383	192571	+	189	SSU ribosomal protein S16p
SmUMH9_0173	NA	NA	NA	NA	NA	192590	193138	+	549	16S rRNA processing protein RimM
SmUMH9_0174	NA	NA	NA	NA	NA	193191	193958	+	768	tRNA (Guanine37-N1) -methyltransferase (EC 2.1.1.31)
SmUMH9_0175	-10.0393	-2.74417	17.3766	3.06582e-05	0.0013556	194007	194363	+	357	LSU ribosomal protein L19p
SmUMH9_0176	NA	NA	NA	NA	NA	194507	194707	-	201	Prophage P2 OGR protein
SmUMH9_0177	-9.2077	0.530132	0.657964	0.41728	0.996563	194798	195313	-	516	Lysozyme (EC 3.2.1.17)
SmUMH9_0178	-10.4776	0.646876	0.761228	0.382945	0.996563	195297	195518	-	222	extracellular secretory protein nucE
SmUMH9_0179	-7.44537	0.764849	2.07836	0.149401	0.996563	195768	196532	-	765	FIG01200701: possible membrane protein
SmUMH9_0180	-6.92344	0.506751	1.11769	0.290416	0.996563	197039	198115	+	1077	2-keto-3-deoxy-D-arabino-heptulosonate-7- phosphate synthase I alpha (EC 2.5.1.54)
SmUMH9_0181	-7.48096	0.10612	0.046267	0.829691	0.996563	198119	199240	+	1122	Chorismate mutase I (EC 5.4.99.5) / Cyclohexadienyl dehydrogenase (EC 1.3.1.12)(EC 1.3.1.43)
SmUMH9_0182	-8.49058	0.640109	1.12425	0.289006	0.996563	199299	200456	-	1158	Chorismate mutase I (EC 5.4.99.5) / Prephenate dehydratase (EC 4.2.1.51)
SmUMH9_0183	-7.07205	0.876805	3.00317	0.0831017	0.917137	200748	201089	-	342	Ribosome hibernation protein YfiA
SmUMH9_0184	NA	NA	NA	NA	NA	201402	202133	-	732	Probable component of the lipoprotein assembly complex (forms a complex with YaeT, YfgL, and NlpB)
SmUMH9_0185	-8.99087	-3.95412	44.9012	2.07232e-11	2.24559e-09	202265	203242	+	978	Ribosomal large subunit pseudouridine synthase D (EC 4.2.1.70)
SmUMH9_0186	-8.37758	-0.364767	0.425793	0.514061	0.996563	203242	203973	+	732	COG1496: Uncharacterized conserved protein
SmUMH9_0187	-6.20609	-0.586795	1.59065	0.207234	0.996563	204104	206677	+	2574	ClpB protein
SmUMH9_0188	-8.4259	0.55473	0.955517	0.328319	0.996563	207188	208712	+	1525	Small Subunit Ribosomal RNA; ssuRNA; SSU rRNA
SmUMH9_0189	NA	NA	NA	NA	NA	208819	208891	+	73	tRNA-Glu-TTC
SmUMH9_0190	NA	NA	NA	NA	NA	209134	212061	+	2928	Large Subunit Ribosomal RNA; lsuRNA; LSU rRNA
SmUMH9_0191	NA	NA	NA	NA	NA	212143	212262	+	120	5S RNA
SmUMH9_0192	NA	NA	NA	NA	NA	212355	212428	+	74	tRNA-Asp-GTC
SmUMH9_0193	-7.84734	0.585654	1.07723	0.299318	0.996563	212707	213447	+	741	Methylglyoxal reductase, acetol producing (EC 1.1.1.-) / 2,5-diketo-D-gluconic acid reductase B (EC 1.1.1.274)
SmUMH9_0194	-8.82908	0.747269	1.38026	0.240057	0.996563	213491	214378	-	888	LysR family transcriptional regulator YafC
SmUMH9_0195	-7.72087	-0.156191	0.095237	0.757622	0.996563	214836	215504	+	669	hypothetical protein
SmUMH9_0196	-7.54195	-0.306212	0.394499	0.529944	0.996563	215557	216369	-	813	Membrane-bound lytic murein transglycosylase D precursor (EC 3.2.1.-)
SmUMH9_0197	-6.67684	0.86732	3.37539	0.0661771	0.852672	217014	217769	-	756	Hydroxyacylglutathione hydrolase (EC 3.1.2.6)
SmUMH9_0198	-7.67909	0.5604	1.17159	0.279076	0.996563	217814	218533	+	720	FIG005121: SAM-dependent methyltransferase (EC 2.1.1.-)
SmUMH9_0199	NA	NA	NA	NA	NA	218530	218997	-	468	Ribonuclease HI (EC 3.1.26.4)
SmUMH9_0200	NA	NA	NA	NA	NA	219070	219813	+	744	DNA polymerase III epsilon subunit (EC 2.7.7.7)
SmUMH9_0201	NA	NA	NA	NA	NA	219958	220031	+	74	tRNA-Asp-GTC
SmUMH9_0202	-6.45196	0.221663	0.254243	0.614103	0.996563	220140	222380	-	2241	Aerobactin siderophore receptor IutA
SmUMH9_0203	-9.02731	0.370145	0.408961	0.522497	0.996563	222610	223488	+	879	iron-chelator utilization protein
SmUMH9_0204	-9.1848	0.949092	2.12797	0.144632	0.996563	223625	224464	+	840	Putative rpiR-family transcriptional regulatory protein
SmUMH9_0205	-9.88605	-0.317083	0.261712	0.608947	0.996563	224673	225917	+	1245	Serine--pyruvate aminotransferase (EC 2.6.1.51) / L-alanine:glyoxylate aminotransferase (EC 2.6.1.44)
SmUMH9_0206	-7.79107	1.10951	3.23593	0.0720395	0.875158	225914	227167	+	1254	N-carbamoyl-L-amino acid hydrolase (EC 3.5.1.87)
SmUMH9_0207	-8.64181	0.501982	0.812227	0.367463	0.996563	227159	227932	-	774	Aliphatic amidase AmiE (EC 3.5.1.4)
SmUMH9_0208	-7.67191	0.505341	0.757417	0.384138	0.996563	227920	229080	-	1161	Methionine aminotransferase, PLP-dependent
SmUMH9_0209	-9.98619	0.62645	0.978867	0.322479	0.996563	229245	229859	+	615	Methylthioribulose-1-phosphate dehydratase (EC 4.2.1.109)
SmUMH9_0210	-9.48603	0.365375	0.363246	0.546709	0.996563	229856	230545	+	690	2,3-diketo-5-methylthiopentyl-1-phosphate enolase-phosphatase (EC 3.1.3.77)
SmUMH9_0211	-9.78823	0.65519	0.932379	0.334246	0.996563	230542	231084	+	543	1,2-dihydroxy-3-keto-5-methylthiopentene dioxygenase (EC 1.13.11.54)
SmUMH9_0212	-10.5656	0.420624	0.453116	0.500859	0.996563	231102	232130	-	1029	Methylthioribose-1-phosphate isomerase (EC 5.3.1.23)
SmUMH9_0213	-7.63837	0.93728	2.87059	0.0902117	0.938443	232277	233476	+	1200	5-methylthioribose kinase (EC 2.7.1.100)
SmUMH9_0214	-8.80395	0.722395	1.2706	0.259654	0.996563	233550	233702	-	153	hypothetical protein
SmUMH9_0215	-6.97477	-0.00778339	0.000287175	0.98648	0.999288	233993	236389	-	2397	Butyryl-CoA dehydrogenase (EC 1.3.99.2)
SmUMH9_0216	-8.91299	0.803307	1.58634	0.20785	0.996563	236393	236506	+	114	hypothetical protein
SmUMH9_0217	NA	NA	NA	NA	NA	236696	237277	+	582	Phosphoheptose isomerase 1 (EC 5.3.1.-)
SmUMH9_0218	-8.20485	0.52894	0.908399	0.34054	0.996563	237375	238178	+	804	Predicted glutamine amidotransferase
SmUMH9_0219	-11.7766	-0.0973776	0.0238647	0.87723	0.996563	238917	239060	+	144	hypothetical protein
SmUMH9_0220	-9.07901	0.64801	1.03442	0.309124	0.996563	239562	240785	+	1224	Na(+)-translocating NADH-quinone reductase subunit A (EC 1.6.5.-)
SmUMH9_0221	-9.04875	-0.367452	0.437802	0.508185	0.996563	240789	242030	+	1242	Na(+)-translocating NADH-quinone reductase subunit B (EC 1.6.5.-)
SmUMH9_0222	-8.44232	-0.0697112	0.0162203	0.898656	0.996563	242020	242814	+	795	Na(+)-translocating NADH-quinone reductase subunit C (EC 1.6.5.-)
SmUMH9_0223	NA	NA	NA	NA	NA	242807	243436	+	630	Na(+)-translocating NADH-quinone reductase subunit D (EC 1.6.5.-)
SmUMH9_0224	-8.44762	0.650205	0.969013	0.324927	0.996563	243443	244039	+	597	Na(+)-translocating NADH-quinone reductase subunit E (EC 1.6.5.-)
SmUMH9_0225	-7.58427	-0.146059	0.0896529	0.764619	0.996563	244055	245278	+	1224	Na(+)-translocating NADH-quinone reductase subunit F (EC 1.6.5.-)
SmUMH9_0226	-8.93939	0.84479	1.63226	0.201391	0.996563	245279	246310	+	1032	Thiamin biosynthesis lipoprotein ApbE
SmUMH9_0227	NA	NA	NA	NA	NA	246318	246545	+	228	Probable exported or periplasmic protein in ApbE locus
SmUMH9_0228	-7.26658	1.15584	5.17118	0.0229646	0.452449	247017	247550	+	534	FIG00641470: hypothetical protein
SmUMH9_0229	-9.87352	0.442312	0.511403	0.474532	0.996563	247555	247974	+	420	hypothetical protein
SmUMH9_0230	-9.51566	0.381111	0.387004	0.533878	0.996563	248040	248936	-	897	Glycerophosphoryl diester phosphodiesterase (EC 3.1.4.46)
SmUMH9_0231	-10.5358	1.2715	3.8525	0.0496719	0.740251	249120	250181	+	1062	DNA polymerase IV (EC 2.7.7.7)
SmUMH9_0232	-9.36626	0.148803	0.0553157	0.814059	0.996563	250224	251684	-	1461	Aminoacyl-histidine dipeptidase (Peptidase D) (EC 3.4.13.3)
SmUMH9_0233	-9.46712	0.480996	0.539979	0.462442	0.996563	252024	252482	+	459	Xanthine-guanine phosphoribosyltransferase (EC 2.4.2.22)
SmUMH9_0234	-7.58244	0.186738	0.143155	0.705165	0.996563	252624	253871	+	1248	Fermentation/respiration switch protein
SmUMH9_0235	NA	NA	NA	NA	NA	254103	254333	+	231	Curlin genes transcriptional activator
SmUMH9_0236	-11.5958	-1.19936	2.59133	0.10745	0.96664	254450	255553	+	1104	Glutamate 5-kinase (EC 2.7.2.11) / RNA-binding C-terminal domain PUA
SmUMH9_0237	-8.99641	1.06773	3.03211	0.0816317	0.91317	255563	256816	+	1254	Gamma-glutamyl phosphate reductase (EC 1.2.1.41)
SmUMH9_0238	-10.5369	0.154942	0.0611648	0.804664	0.996563	256997	257069	+	73	tRNA-Thr-CGT
SmUMH9_0239	-8.48966	0.120175	0.047898	0.826762	0.996563	257237	258409	+	1173	Phage integrase, Phage P4-associated
SmUMH9_0240	-8.62994	-0.425066	0.525772	0.46839	0.996563	258540	261644	-	3105	hypothetical protein
SmUMH9_0241	NA	NA	NA	NA	NA	261979	262116	-	138	hypothetical protein
SmUMH9_0242	NA	NA	NA	NA	NA	262233	262364	-	132	hypothetical protein
SmUMH9_0243	-10.333	0.160654	0.059155	0.807836	0.996563	262484	263209	-	726	FIG070121: Phage capsid and scaffold protein
SmUMH9_0244	-10.054	0.626559	0.889143	0.34571	0.996563	263742	264005	+	264	FIG033266: Phage DNA binding protein
SmUMH9_0245	-12.0639	0.0412795	0.00395305	0.949867	0.997177	264017	264247	+	231	hypothetical protein
SmUMH9_0246	NA	NA	NA	NA	NA	264661	264798	+	138	hypothetical protein
SmUMH9_0247	NA	NA	NA	NA	NA	264795	265058	+	264	FIG01221275: hypothetical protein
SmUMH9_0248	-12.0298	0.161944	0.0592116	0.807746	0.996563	265055	265390	+	336	FIG018226: DNA replication protein, phage-associated
SmUMH9_0249	-8.78572	1.10622	3.26973	0.0705693	0.870902	265401	267734	+	2334	Zinc binding domain / DNA primase (EC 2.7.7.-), Phage P4-associated / Replicative helicase RepA, Phage P4-associated
SmUMH9_0250	-6.86738	0.575182	1.60154	0.205685	0.996563	268421	269614	-	1194	Putative transcriptional regulator
SmUMH9_0251	-7.07526	0.513021	1.19786	0.27375	0.996563	269689	270747	-	1059	FIG00638564: hypothetical protein
SmUMH9_0252	-6.69533	0.477547	1.16512	0.280407	0.996563	271014	271898	+	885	Transcriptional regulator, LysR family
SmUMH9_0253	-8.70675	1.21902	3.18624	0.0742608	0.881695	272510	272728	+	219	Predicted membrane protein
SmUMH9_0254	-9.61789	0.584756	0.848254	0.357047	0.996563	272779	273273	-	495	BsmB
SmUMH9_0255	-8.41402	1.33673	4.50067	0.0338816	0.600783	273792	274907	+	1116	hypothetical protein
SmUMH9_0256	-10.649	0.497691	0.532782	0.46544	0.996563	274911	275615	-	705	hypothetical protein
SmUMH9_0257	-8.30308	0.258996	0.21798	0.640583	0.996563	275632	276807	-	1176	hypothetical protein
SmUMH9_0258	-7.64328	0.558466	1.11007	0.292066	0.996563	276804	278090	-	1287	hypothetical protein
SmUMH9_0259	-8.91756	0.550105	0.642113	0.422947	0.996563	278145	278684	-	540	cytochrome B561
SmUMH9_0260	-6.90985	0.316268	0.466303	0.494693	0.996563	278948	280549	-	1602	Dipeptide-binding ABC transporter, periplasmic substrate-binding component (TC 3.A.1.5.2)
SmUMH9_0261	-11.2031	-0.623963	0.901829	0.342292	0.996563	280678	281058	-	381	transcriptional regulator, HxlR family
SmUMH9_0262	-8.6221	0.607845	1.02286	0.311842	0.996563	281143	281910	+	768	NAD(P)H oxidoreductase YRKL (EC 1.6.99.-) @ Putative NADPH-quinone reductase (modulator of drug activity B) @ Flavodoxin 2
SmUMH9_0263	-11.2629	-0.311929	0.206885	0.64922	0.996563	281907	282155	-	249	FIG01055528: hypothetical protein
SmUMH9_0264	-8.57116	0.151682	0.0628687	0.802018	0.996563	282349	282753	+	405	hypothetical protein
SmUMH9_0265	-8.50488	-0.517847	0.791594	0.373618	0.996563	282861	283502	+	642	Thiol:disulfide interchange protein dsbA precursor
SmUMH9_0266	-10.036	0.556378	0.67236	0.41223	0.996563	283593	284546	+	954	Transcriptional activator feaR
SmUMH9_0267	-6.9146	0.19407	0.185602	0.666602	0.996563	284580	286079	-	1500	Phenylacetaldehyde dehydrogenase (EC 1.2.1.39)
SmUMH9_0268	-8.11858	0.274133	0.253341	0.614733	0.996563	286239	286877	-	639	Putative transport protein
SmUMH9_0269	-8.70838	-0.372289	0.408389	0.522789	0.996563	287112	288170	+	1059	ADA regulatory protein / Methylated-DNA--protein-cysteine methyltransferase (EC 2.1.1.63)
SmUMH9_0270	-10.9243	-0.135483	0.0466576	0.828985	0.996563	288167	288880	+	714	hypothetical protein
SmUMH9_0271	-8.12073	0.189583	0.116362	0.733014	0.996563	288875	289738	-	864	Tellurite resistance protein TehB
SmUMH9_0272	-7.46504	0.00977781	0.000380869	0.98443	0.999014	289916	291019	+	1104	Putative outer membrane lipoprotein
SmUMH9_0273	-7.13778	0.316069	0.441279	0.506506	0.996563	291073	292752	-	1680	Pyruvate decarboxylase (EC 4.1.1.1); Alpha-keto-acid decarboxylase (EC 4.1.1.-)
SmUMH9_0274	-9.42149	0.860493	1.47331	0.224824	0.996563	292979	293116	+	138	hypothetical protein
SmUMH9_0275	-9.22131	0.257307	0.150826	0.697748	0.996563	293427	293855	+	429	hypothetical protein
SmUMH9_0276	-6.88764	0.541836	1.33488	0.24794	0.996563	294063	294653	+	591	Lipid A acylation protein PagP, palmitoyltransferase
SmUMH9_0277	NA	NA	NA	NA	NA	294781	295269	+	489	Putative glycoprotein-receptor
SmUMH9_0278	-10.8529	1.0753	2.27039	0.131867	0.996563	295320	295583	+	264	protein of unknown function DUF333
SmUMH9_0279	-8.322	2.05832	6.45681	0.0110528	0.264522	295619	296236	-	618	FIG01055748: hypothetical protein
SmUMH9_0280	-9.3035	0.205021	0.122576	0.726257	0.996563	296409	297191	+	783	Transcriptional repressor of the fructose operon, DeoR family
SmUMH9_0281	-10.2371	0.717053	1.46548	0.226061	0.996563	297191	297577	+	387	Possible glyoxylase family protein (Lactoylglutathione lyase) (EC 4.4.1.5)
SmUMH9_0282	-11.6875	-0.156312	0.0586295	0.808675	0.996563	297578	298486	-	909	Transcriptional regulator, LysR family
SmUMH9_0283	-9.49907	0.05365	0.00688769	0.933858	0.996563	298612	299493	+	882	FIG01046265: hypothetical protein
SmUMH9_0284	-8.58664	0.957028	2.46629	0.116312	0.996563	299608	300234	+	627	Nicotinamidase family protein YcaC
SmUMH9_0285	-7.79357	0.508259	0.937001	0.33305	0.996563	300545	301720	+	1176	Family of unknown function (DUF450) family
SmUMH9_0286	-12.1165	0.0151357	0.000615923	0.9802	0.998975	301952	302281	+	330	FIG01055790: hypothetical protein
SmUMH9_0287	-10.2369	0.00788619	0.000184205	0.989171	0.999418	302355	302807	+	453	probable membrane protein YPO1564
SmUMH9_0288	-12.9013	0.00879849	0.000165837	0.989725	0.999418	302894	303145	+	252	Putative membrane protein
SmUMH9_0289	-10.4057	0.596041	0.784297	0.37583	0.996563	303136	303684	-	549	acetyltransferase, GNAT family
SmUMH9_0290	-8.31338	0.231642	0.170002	0.68011	0.996563	303781	304527	-	747	Uncharacterized protein conserved in bacteria
SmUMH9_0291	-9.58722	0.084001	0.0164189	0.898041	0.996563	304653	305438	-	786	Putative DNA-binding protein in cluster with Type I restriction-modification system
SmUMH9_0292	-8.68019	-0.181716	0.102634	0.748692	0.996563	305556	306326	+	771	SAM-dependent methyltransferase YafE (UbiE paralog)
SmUMH9_0293	-11.6548	-0.116141	0.0373034	0.846849	0.996563	306384	307079	-	696	Aquaporin Z
SmUMH9_0294	-7.71447	0.331651	0.376922	0.539255	0.996563	307506	308867	+	1362	3-phytase precursor (EC 3.1.3.8)
SmUMH9_0295	-11.3761	0.89618	1.6217	0.202855	0.996563	309239	309523	+	285	probable exported protein YPO3518
SmUMH9_0296	-9.17351	0.354058	0.286178	0.59268	0.996563	309764	310321	+	558	Methyltransferase (EC 2.1.1.-)
SmUMH9_0297	NA	NA	NA	NA	NA	310322	310783	-	462	GCN5-related N-acetyltransferase
SmUMH9_0298	-8.44224	0.0859533	0.0236516	0.877775	0.996563	310998	312113	+	1116	Periplasmic binding protein
SmUMH9_0299	-6.70283	0.193104	0.189249	0.663542	0.996563	312106	314229	+	2124	Ferrichrome-iron receptor
SmUMH9_0300	-10.4253	0.91759	1.8471	0.174121	0.996563	314283	314801	+	519	Histone acetyltransferase HPA2 and related acetyltransferases
SmUMH9_0301	-9.02476	0.0989755	0.0271259	0.869181	0.996563	314911	315435	+	525	Shikimate kinase III (EC 2.7.1.71)
SmUMH9_0302	-10.4166	-0.259093	0.153497	0.695216	0.996563	315472	316215	-	744	Transcriptional regulator, AraC family
SmUMH9_0303	-13.0222	0.545359	0.588985	0.442812	0.996563	316183	316716	+	534	FIG01055772: hypothetical protein
SmUMH9_0304	NA	NA	NA	NA	NA	316764	316964	+	201	Protein YaiA
SmUMH9_0305	-10.4667	0.473068	0.528762	0.467128	0.996563	317109	317609	+	501	FIG006045: Sigma factor, ECF subfamily
SmUMH9_0306	-10.6848	-0.188472	0.0889655	0.765496	0.996563	317686	318639	+	954	Iron siderophore sensor protein
SmUMH9_0307	-6.96334	0.829519	3.12362	0.0771654	0.898573	318796	321495	+	2700	Hemophore HasA outer membrane receptor HasR / Iron siderophore receptor protein
SmUMH9_0308	-8.69271	0.176263	0.0966644	0.75587	0.996563	321574	322143	+	570	Hemophore HasA
SmUMH9_0309	-9.77468	0.690649	1.2622	0.261235	0.996563	322216	323997	+	1782	ABC exporter for hemopore HasA, ATP-binding component HasD
SmUMH9_0310	-9.8289	0.146357	0.0554186	0.813889	0.996563	323994	325325	+	1332	ABC exporter for hemopore HasA, membrane fusion protein (MFP) family component HasE
SmUMH9_0311	-12.1659	0.514154	0.599521	0.438761	0.996563	325328	326116	+	789	Ferric siderophore transport system, periplasmic binding protein TonB
SmUMH9_0312	NA	NA	NA	NA	NA	326160	326276	+	117	hypothetical protein
SmUMH9_0313	-10.9308	0.889238	1.98139	0.159244	0.996563	326370	327143	+	774	Transcriptional regulator, IclR family
SmUMH9_0314	-8.96675	0.528352	0.802737	0.370276	0.996563	327363	328919	+	1557	FIG01055826: hypothetical protein
SmUMH9_0315	-9.98156	-0.0934713	0.0211229	0.884445	0.996563	328954	329883	+	930	FIG01055629: hypothetical protein
SmUMH9_0316	NA	NA	NA	NA	NA	329888	330565	+	678	AroM protein
SmUMH9_0317	NA	NA	NA	NA	NA	330634	330750	-	117	hypothetical protein
SmUMH9_0318	-9.56017	0.554245	0.631475	0.426815	0.996563	330777	331067	+	291	Cytoplasmic protein YaiE
SmUMH9_0319	-10.3469	-1.44145	5.41122	0.0200077	0.41852	331133	332044	-	912	DNA recombination-dependent growth factor C
SmUMH9_0320	-9.83589	0.236136	0.128648	0.719838	0.996563	332261	333175	+	915	Glucokinase, ROK family (EC 2.7.1.2)
SmUMH9_0321	-10.3987	-0.456297	0.506969	0.476454	0.996563	333278	333511	+	234	Prevent host death protein, Phd antitoxin
SmUMH9_0322	-10.6795	0.535637	0.565862	0.451908	0.996563	333508	333894	+	387	Death on curing protein, Doc toxin
SmUMH9_0323	-8.05081	0.350631	0.410165	0.521886	0.996563	333891	334739	-	849	Beta-glucoside bgl operon antiterminator, BglG family
SmUMH9_0324	-8.94534	-0.28683	0.24082	0.623615	0.996563	334971	338222	-	3252	Exonuclease SbcC
SmUMH9_0325	-8.55635	0.411341	0.508511	0.475784	0.996563	338219	339451	-	1233	Exonuclease SbcD
SmUMH9_0326	-8.84449	1.32451	4.45745	0.0347494	0.610619	339667	340356	+	690	Phosphate regulon transcriptional regulatory protein PhoB (SphR)
SmUMH9_0327	-9.13407	-0.139593	0.0563515	0.812358	0.996563	340381	341697	+	1317	Phosphate regulon sensor protein PhoR (SphS) (EC 2.7.13.3)
SmUMH9_0328	-8.55128	0.726066	1.6005	0.205832	0.996563	341712	342674	+	963	Phosphate ABC transporter, periplasmic phosphate-binding protein PstS (TC 3.A.1.7.1)
SmUMH9_0329	-8.68634	0.582317	0.992981	0.319015	0.996563	343159	344475	+	1317	Branched-chain amino acid transport system carrier protein
SmUMH9_0330	-7.04123	0.732417	2.37344	0.123415	0.996563	344513	345955	+	1443	Proline-specific permease proY
SmUMH9_0331	-10.6319	0.351099	0.238003	0.625652	0.996563	346001	346288	-	288	HigA protein (antitoxin to HigB)
SmUMH9_0332	-8.72449	0.877474	2.07715	0.14952	0.996563	346288	346560	-	273	HigB toxin protein
SmUMH9_0333	-9.80776	1.11053	2.74602	0.0974971	0.953804	346646	346915	-	270	FIG01056132: hypothetical protein
SmUMH9_0334	-9.40467	0.633676	0.964754	0.325992	0.996563	347048	348304	-	1257	Small-conductance mechanosensitive channel
SmUMH9_0335	-7.94718	0.193997	0.129473	0.718979	0.996563	348552	350375	+	1824	Maltodextrin glucosidase (EC 3.2.1.20)
SmUMH9_0336	-7.63764	0.0348753	0.00498562	0.943709	0.997177	350429	352192	-	1764	Gamma-glutamyltranspeptidase (EC 2.3.2.2)
SmUMH9_0337	-8.69832	0.874218	1.84584	0.174268	0.996563	352427	353029	-	603	Alkyl hydroperoxide reductase subunit C-like protein
SmUMH9_0338	-10.4353	1.00831	1.74403	0.186629	0.996563	353259	353810	-	552	Acyl carrier protein phosphodiesterase (EC 3.1.4.14)
SmUMH9_0339	-11.8491	-0.50064	0.643465	0.422459	0.996563	353961	355031	+	1071	S-adenosylmethionine:tRNA ribosyltransferase-isomerase (EC 5.-.-.-)
SmUMH9_0340	-10.6709	-1.4093	4.80746	0.0283368	0.539228	355104	356228	+	1125	tRNA-guanine transglycosylase (EC 2.4.2.29)
SmUMH9_0341	NA	NA	NA	NA	NA	356337	356594	+	258	Preprotein translocase subunit YajC (TC 3.A.5.1.1)
SmUMH9_0342	NA	NA	NA	NA	NA	356652	358466	+	1815	Protein-export membrane protein SecD (TC 3.A.5.1.1)
SmUMH9_0343	NA	NA	NA	NA	NA	358477	359445	+	969	Protein-export membrane protein SecF (TC 3.A.5.1.1)
SmUMH9_0344	-9.55537	0.122143	0.0382872	0.844868	0.996563	359509	360069	-	561	Hypothetical lipoprotein yajI
SmUMH9_0345	NA	NA	NA	NA	NA	360245	360694	+	450	Ribonucleotide reductase transcriptional regulator NrdR
SmUMH9_0346	NA	NA	NA	NA	NA	360705	361814	+	1110	Diaminohydroxyphosphoribosylaminopyrimidine deaminase (EC 3.5.4.26) / 5-amino-6-(5-phosphoribosylamino)uracil reductase (EC 1.1.1.193)
SmUMH9_0347	NA	NA	NA	NA	NA	361922	362392	+	471	6,7-dimethyl-8-ribityllumazine synthase (EC 2.5.1.78)
SmUMH9_0348	NA	NA	NA	NA	NA	362395	362508	-	114	hypothetical protein
SmUMH9_0349	NA	NA	NA	NA	NA	362593	362829	+	237	Transcription termination protein NusB
SmUMH9_0350	NA	NA	NA	NA	NA	362953	363873	+	921	Thiamine-monophosphate kinase (EC 2.7.4.16)
SmUMH9_0351	-10.6399	-0.969054	2.0022	0.157071	0.996563	363866	364360	+	495	Phosphatidylglycerophosphatase A (EC 3.1.3.27)
SmUMH9_0352	-8.14086	0.085794	0.0246026	0.875361	0.996563	364393	365367	-	975	FIG00553873: hypothetical protein
SmUMH9_0353	NA	NA	NA	NA	NA	365476	367260	-	1785	1-deoxy-D-xylulose 5-phosphate synthase (EC 2.2.1.7)
SmUMH9_0354	NA	NA	NA	NA	NA	367376	368296	-	921	Octaprenyl diphosphate synthase (EC 2.5.1.90) / Dimethylallyltransferase (EC 2.5.1.1) / (2E,6E)-farnesyl diphosphate synthase (EC 2.5.1.10) / Geranylgeranyl diphosphate synthase (EC 2.5.1.29)
SmUMH9_0355	NA	NA	NA	NA	NA	368302	368565	-	264	Exodeoxyribonuclease VII small subunit (EC 3.1.11.6)
SmUMH9_0356	-7.51524	0.694739	1.43554	0.230863	0.996563	368726	370174	+	1449	tRNA S(4)U 4-thiouridine synthase (former ThiI) / Rhodanese-like domain required for thiamine synthesis
SmUMH9_0357	-7.54514	0.458135	0.735071	0.391244	0.996563	370625	372202	+	1578	hemagglutinin-like secreted protein
SmUMH9_0358	-7.31652	0.16825	0.124096	0.724634	0.996563	372247	373098	+	852	Channel-forming transporter/cytolysins activator of TpsB family
SmUMH9_0359	-7.52714	1.01583	3.54335	0.0597846	0.810484	373114	373863	+	750	Channel-forming transporter/cytolysins activator of TpsB family
SmUMH9_0360	-11.6481	0.870074	1.79253	0.180619	0.996563	373910	374512	-	603	DJ-1/YajL/PfpI superfamily, includes chaperone protein YajL (former ThiJ), parkinsonism-associated protein DJ-1, peptidases PfpI, Hsp31
SmUMH9_0361	-9.05566	0.116746	0.0344704	0.85271	0.996563	374475	375386	-	912	2-dehydropantoate 2-reductase (EC 1.1.1.169)
SmUMH9_0362	-10.1458	0.43002	0.37107	0.542421	0.996563	375569	376060	+	492	FIG001943: hypothetical protein YajQ
SmUMH9_0363	-12.5185	-2.50374	18.0201	2.1859e-05	0.00101514	376094	377443	-	1350	Putative transport protein
SmUMH9_0364	-13.2907	-2.67225	20.2175	6.91187e-06	0.000350171	377657	378550	-	894	Heme O synthase, protoheme IX farnesyltransferase (EC 2.5.1.-) COX10-CtaB
SmUMH9_0365	NA	NA	NA	NA	NA	378565	378903	-	339	Cytochrome O ubiquinol oxidase subunit IV (EC 1.10.3.-)
SmUMH9_0366	NA	NA	NA	NA	NA	378903	379517	-	615	Cytochrome O ubiquinol oxidase subunit III (EC 1.10.3.-)
SmUMH9_0367	-12.8492	-3.87654	43.2591	4.795e-11	4.67632e-09	379507	381498	-	1992	Cytochrome O ubiquinol oxidase subunit I (EC 1.10.3.-)
SmUMH9_0368	-13.0791	-2.15662	10.4379	0.00123455	0.0391544	381502	382374	-	873	Cytochrome O ubiquinol oxidase subunit II (EC 1.10.3.-)
SmUMH9_0369	NA	NA	NA	NA	NA	382893	384371	-	1479	AmpG permease
SmUMH9_0370	NA	NA	NA	NA	NA	384423	385001	-	579	Hypothetical lipoprotein YajG precursor
SmUMH9_0371	-8.98238	-0.318995	0.280908	0.596107	0.996563	385316	385630	+	315	Cell division protein BolA
SmUMH9_0372	-9.34046	-0.757034	1.37062	0.241705	0.996563	385998	387302	+	1305	Cell division trigger factor (EC 5.2.1.8)
SmUMH9_0373	NA	NA	NA	NA	NA	387741	388364	+	624	ATP-dependent Clp protease proteolytic subunit (EC 3.4.21.92)
SmUMH9_0374	NA	NA	NA	NA	NA	388508	389779	+	1272	ATP-dependent Clp protease ATP-binding subunit ClpX
SmUMH9_0375	-7.87375	-0.722106	1.993	0.158027	0.996563	389974	392328	+	2355	ATP-dependent protease La (EC 3.4.21.53) Type I
SmUMH9_0376	-9.41463	0.525825	0.546523	0.459742	0.996563	392545	392817	+	273	DNA-binding protein HU-beta
SmUMH9_0377	-8.3163	-0.359857	0.403678	0.525196	0.996563	392996	394879	+	1884	Peptidyl-prolyl cis-trans isomerase PpiD (EC 5.2.1.8)
SmUMH9_0378	NA	NA	NA	NA	NA	395018	395398	+	381	FIG01200701: possible membrane protein
SmUMH9_0379	-9.55327	0.319995	0.210853	0.646099	0.996563	395553	395966	+	414	4-hydroxybenzoyl-CoA thioesterase family active site
SmUMH9_0380	-10.7571	-1.40991	5.6009	0.0179512	0.386894	396009	396707	-	699	Queuosine Biosynthesis QueC ATPase
SmUMH9_0381	-8.10941	0.479638	0.599151	0.438902	0.996563	396822	398537	-	1716	Oligopeptide ABC transporter, periplasmic oligopeptide-binding protein OppA (TC 3.A.1.5.1)
SmUMH9_0382	-9.16973	-0.571228	0.683441	0.408404	0.996563	398642	399466	+	825	HMP-PP hydrolase (pyridoxal phosphatase) Cof, detected in genetic screen for thiamin metabolic genes (PMID:15292217)
SmUMH9_0383	-7.51821	-0.0407674	0.00657145	0.935391	0.996563	399527	400567	-	1041	Cysteine synthase B (EC 2.5.1.47)
SmUMH9_0384	-9.42442	0.686955	1.08317	0.297989	0.996563	400690	401151	+	462	Putative HTH-type transcriptional regulator ybaO
SmUMH9_0385	-7.76394	0.456955	0.781067	0.376815	0.996563	401244	403019	+	1776	ATP-binding component of a transport system
SmUMH9_0386	-8.3172	-0.258283	0.229861	0.631627	0.996563	403012	404790	+	1779	Multidrug resistance-like ATP-binding protein mdlB
SmUMH9_0387	NA	NA	NA	NA	NA	404793	404915	+	123	hypothetical protein
SmUMH9_0388	-9.79481	0.10602	0.0167526	0.897016	0.996563	405069	405407	+	339	Nitrogen regulatory protein P-II
SmUMH9_0389	-8.95011	0.407606	0.401457	0.526338	0.996563	405443	406729	+	1287	Ammonium transporter
SmUMH9_0390	-8.58938	0.710307	1.42342	0.232842	0.996563	406820	407683	-	864	Acyl-CoA thioesterase II (EC 3.1.2.-)
SmUMH9_0391	-7.56678	-0.0376285	0.00401329	0.949487	0.997177	407915	408406	+	492	Glycoprotein-polysaccharide metabolism
SmUMH9_0392	-10.7237	0.67256	0.971339	0.324346	0.996563	408471	408785	-	315	methylated-DNA--protein-cysteine methyltransferase-related protein
SmUMH9_0393	-8.59961	0.100785	0.0305129	0.861332	0.996563	409859	410203	+	345	hypothetical protein
SmUMH9_0394	-8.88476	0.0962082	0.0248801	0.874666	0.996563	410188	410682	+	495	hypothetical protein
SmUMH9_0395	NA	NA	NA	NA	NA	411116	411565	+	450	hypothetical protein
SmUMH9_0396	NA	NA	NA	NA	NA	411677	412099	+	423	hypothetical protein
SmUMH9_0397	-8.87129	0.286713	0.24654	0.619522	0.996563	412148	414115	+	1968	General secretion pathway protein D
SmUMH9_0398	-9.50934	0.442734	0.538278	0.463147	0.996563	414112	415608	+	1497	General secretion pathway protein E
SmUMH9_0399	-9.14711	0.674314	0.867765	0.351575	0.996563	415598	416809	+	1212	General secretion pathway protein F
SmUMH9_0400	-8.71942	-0.16406	0.0811272	0.775776	0.996563	416833	417285	+	453	General secretion pathway protein G
SmUMH9_0401	-9.36732	0.169398	0.0639875	0.800301	0.996563	417282	417752	+	471	hypothetical protein
SmUMH9_0402	-10.4433	0.244554	0.132791	0.715556	0.996563	417766	418113	+	348	General secretion pathway protein I
SmUMH9_0403	-10.5056	0.168051	0.0675485	0.79494	0.996563	418110	418721	+	612	General secretion pathway protein J
SmUMH9_0404	-10.8604	-0.0576283	0.00789571	0.929195	0.996563	418718	419620	+	903	General secretion pathway protein K
SmUMH9_0405	-10.3099	-0.143712	0.049788	0.823433	0.996563	419666	420754	+	1089	General secretion pathway protein L
SmUMH9_0406	-11.3029	0.122199	0.0314723	0.859191	0.996563	420751	421197	+	447	hypothetical protein
SmUMH9_0407	-9.15754	0.777229	1.27295	0.259214	0.996563	421234	422049	+	816	Leader peptidase (Prepilin peptidase) (EC 3.4.23.43) / N-methyltransferase (EC 2.1.1.-)
SmUMH9_0408	NA	NA	NA	NA	NA	422046	422408	-	363	Yts1S protein
SmUMH9_0409	-7.61537	0.190696	0.143755	0.704576	0.996563	422662	424092	+	1431	Chitin binding protein
SmUMH9_0410	-8.31433	0.25788	0.211473	0.645615	0.996563	424145	424663	+	519	Cytochrome B561
SmUMH9_0411	-9.31528	0.498246	0.550114	0.458271	0.996563	424960	425163	-	204	Haemolysin expression modulating protein
SmUMH9_0412	-8.04591	0.22207	0.149717	0.698806	0.996563	425213	425581	-	369	FIG00948312: hypothetical protein
SmUMH9_0413	-9.49268	-0.370062	0.286587	0.592416	0.996563	425740	426093	-	354	FIG01055859: hypothetical protein
SmUMH9_0414	NA	NA	NA	NA	NA	426351	426503	+	153	hypothetical protein
SmUMH9_0415	-10.1186	0.223026	0.116121	0.733281	0.996563	426500	427213	+	714	Zinc ABC transporter, ATP-binding protein ZnuC
SmUMH9_0416	NA	NA	NA	NA	NA	427210	428067	+	858	Zinc ABC transporter, inner membrane permease protein ZnuB
SmUMH9_0417	-8.25977	0.458543	0.487521	0.485035	0.996563	428093	428971	+	879	Zinc ABC transporter, periplasmic-binding protein ZnuA
SmUMH9_0418	NA	NA	NA	NA	NA	429078	429218	-	141	LSU ribosomal protein L36p
SmUMH9_0419	-8.59643	0.222691	0.0501124	0.822868	0.996563	429231	429485	-	255	LSU ribosomal protein L31p @ LSU ribosomal protein L31p, zinc-independent
SmUMH9_0420	-7.97329	-0.699738	1.84753	0.174071	0.996563	429672	432818	-	3147	RND efflux system, inner membrane transporter CmeB
SmUMH9_0421	-8.61662	-0.123313	0.0373263	0.846802	0.996563	432836	434023	-	1188	Membrane fusion protein of RND family multidrug efflux pump
SmUMH9_0422	-7.48213	0.151304	0.0935174	0.759752	0.996563	434166	434840	+	675	Transcription repressor of multidrug efflux pump acrAB operon, TetR (AcrR) family
SmUMH9_0423	NA	NA	NA	NA	NA	434852	435205	+	354	Putative ACR protein
SmUMH9_0424	-11.0871	0.975168	1.79549	0.180258	0.996563	435318	435440	+	123	hypothetical protein
SmUMH9_0425	-8.2862	-0.272531	0.245076	0.620564	0.996563	435482	435661	-	180	hypothetical protein
SmUMH9_0426	-9.13632	0.214663	0.121272	0.727659	0.996563	435765	436301	-	537	Primosomal replication protein N prime prime
SmUMH9_0427	-10.9304	0.312138	0.22716	0.633638	0.996563	436436	436675	+	240	FIG039061: hypothetical protein related to heme utilization
SmUMH9_0428	NA	NA	NA	NA	NA	436672	436815	+	144	Hypothetical protein DUF454
SmUMH9_0429	-10.8191	0.0994947	0.0190329	0.890272	0.996563	437049	437645	+	597	Adenine phosphoribosyltransferase (EC 2.4.2.7)
SmUMH9_0430	NA	NA	NA	NA	NA	437789	439696	+	1908	DNA polymerase III subunits gamma and tau (EC 2.7.7.7)
SmUMH9_0431	NA	NA	NA	NA	NA	439738	440067	+	330	FIG000557: hypothetical protein co-occurring with RecR
SmUMH9_0432	-10.197	-1.073	3.04233	0.0811194	0.91317	440097	440672	+	576	Recombination protein RecR
SmUMH9_0433	-7.90715	0.129972	0.0617295	0.803783	0.996563	440811	442682	+	1872	Chaperone protein HtpG
SmUMH9_0434	NA	NA	NA	NA	NA	442885	443529	+	645	Adenylate kinase (EC 2.7.4.3)
SmUMH9_0435	-11.8668	0.340034	0.289181	0.590746	0.996563	443695	444828	+	1134	Sugar diacid utilization regulator SdaR
SmUMH9_0436	-9.61519	0.426564	0.499987	0.479506	0.996563	444948	446213	+	1266	D-glycerate transporter (predicted)
SmUMH9_0437	-9.77868	0.235754	0.15936	0.689747	0.996563	446223	447371	+	1149	Glycerate kinase (EC 2.7.1.31)
SmUMH9_0438	NA	NA	NA	NA	NA	447506	448468	+	963	Ferrochelatase, protoheme ferro-lyase (EC 4.99.1.1)
SmUMH9_0439	-7.23432	0.526782	1.11681	0.290606	0.996563	448559	449863	+	1305	Inosine-guanosine kinase (EC 2.7.1.73)
SmUMH9_0440	-8.99342	1.04772	2.70149	0.100255	0.953804	449922	450914	-	993	POTASSIUM/PROTON ANTIPORTER ROSB
SmUMH9_0441	-11.1223	0.510836	0.542584	0.461364	0.996563	450884	451612	-	729	POTASSIUM/PROTON ANTIPORTER ROSB
SmUMH9_0442	-12.2231	0.345084	0.260334	0.609891	0.996563	451590	451766	+	177	hypothetical protein
SmUMH9_0443	-8.76979	-0.0597998	0.0110481	0.916289	0.996563	451858	453078	-	1221	Fosmidomycin resistance protein
SmUMH9_0444	-7.25762	0.0717625	0.0233956	0.878433	0.996563	453257	454909	+	1653	UDP-sugar hydrolase (EC 3.6.1.45); 5'-nucleotidase (EC 3.1.3.5)
SmUMH9_0445	-8.67603	-0.179688	0.0978308	0.754448	0.996563	455019	455786	-	768	Transcriptional regulator, AraC family
SmUMH9_0446	-7.51526	0.7871	2.17433	0.14033	0.996563	455886	457049	+	1164	Multidrug resistance protein D
SmUMH9_0447	-5.90694	0.0844287	0.0413439	0.838876	0.996563	457053	457820	-	768	Thioesterase
SmUMH9_0448	-7.53307	-0.0255235	0.00256493	0.959608	0.998089	457887	458624	-	738	Tryptophan 2,3-dioxygenase (EC 1.13.11.11)
SmUMH9_0449	-7.91225	0.903209	2.42408	0.119484	0.996563	458621	459418	-	798	N-formylkynurenine (Aryl-) formamidase (EC 3.5.1.9)
SmUMH9_0450	-5.25687	0.295352	0.557688	0.455193	0.996563	459420	465128	-	5709	Peptide synthetase
SmUMH9_0451	-8.04239	0.80683	1.77489	0.182778	0.996563	465198	466133	-	936	hypothetical protein
SmUMH9_0452	-7.62153	0.0494031	0.00811713	0.928212	0.996563	466786	468252	+	1467	D-alanyl-D-alanine carboxypeptidase (EC 3.4.16.4)
SmUMH9_0453	-8.71165	0.2206	0.132942	0.715401	0.996563	468263	468742	-	480	Cys-tRNA(Pro) deacylase YbaK
SmUMH9_0454	-7.56639	0.39507	0.569634	0.450404	0.996563	468971	469777	-	807	FIG00921183: possible ligase
SmUMH9_0455	-8.45611	0.358349	0.41118	0.521371	0.996563	469911	472622	-	2712	Lead, cadmium, zinc and mercury transporting ATPase (EC 3.6.3.3) (EC 3.6.3.5); Copper-translocating P-type ATPase (EC 3.6.3.4)
SmUMH9_0456	-11.9505	0.611762	0.881116	0.347896	0.996563	472731	473132	+	402	HTH-type transcriptional regulator cueR
SmUMH9_0457	-10.088	0.381559	0.355884	0.550801	0.996563	473129	473590	-	462	Putative activity regulator of membrane protease YbbK
SmUMH9_0458	-9.3395	0.527756	0.666769	0.41418	0.996563	473593	474498	-	906	Putative stomatin/prohibitin-family membrane protease subunit YbbK
SmUMH9_0459	-10.4749	-1.33658	3.72838	0.0534953	0.777895	474571	475092	-	522	DNA-binding transcriptional activator of the allD operon
SmUMH9_0460	-11.6215	0.360419	0.277848	0.598115	0.996563	475183	475521	+	339	Carbamate kinase (EC 2.7.2.2)
SmUMH9_0461	-8.52928	0.811968	1.77939	0.182225	0.996563	475716	476867	+	1152	Cyclopropane-fatty-acyl-phospholipid synthase (EC 2.1.1.79)
SmUMH9_0462	-7.43711	0.609886	1.40031	0.236672	0.996563	476969	477088	+	120	hypothetical protein
SmUMH9_0463	-10.4629	0.444508	0.467167	0.494293	0.996563	477151	478005	-	855	FIG000875: Thioredoxin domain-containing protein EC-YbbN
SmUMH9_0464	NA	NA	NA	NA	NA	478083	478859	-	777	Putative NAD(P)-dependent oxidoreductase EC-YbbO
SmUMH9_0465	-9.30665	-0.0784497	0.0168274	0.896788	0.996563	478886	479482	-	597	Arylesterase precursor (EC 3.1.1.2)
SmUMH9_0466	-12.1209	0.321769	0.244041	0.621303	0.996563	479495	480181	+	687	Uncharacterized metabolite ABC transporter in Enterobacteriaceae, ATP-binding protein EC-YbbA
SmUMH9_0467	-9.78919	0.434185	0.559375	0.454512	0.996563	480178	482610	+	2433	FIG00809136: hypothetical protein
SmUMH9_0468	-9.33302	0.632395	1.05122	0.305227	0.996563	482981	483676	+	696	Arabinose-proton symporter
SmUMH9_0469	-8.67617	1.13892	3.60812	0.0574982	0.797777	483716	484387	+	672	Arabinose-proton symporter
SmUMH9_0470	-10.7266	0.230819	0.11956	0.729512	0.996563	484452	485519	-	1068	Phosphoribosylaminoimidazole carboxylase ATPase subunit (EC 4.1.1.21)
SmUMH9_0471	-9.99632	0.575458	0.629901	0.427392	0.996563	485516	486040	-	525	Phosphoribosylaminoimidazole carboxylase catalytic subunit (EC 4.1.1.21)
SmUMH9_0472	NA	NA	NA	NA	NA	486190	486912	-	723	UDP-2,3-diacylglucosamine diphosphatase (EC 3.6.1.54)
SmUMH9_0473	NA	NA	NA	NA	NA	486923	487417	-	495	Peptidyl-prolyl cis-trans isomerase PpiB (EC 5.2.1.8)
SmUMH9_0474	NA	NA	NA	NA	NA	487729	487845	-	117	hypothetical protein
SmUMH9_0475	NA	NA	NA	NA	NA	487798	489111	+	1314	Cysteinyl-tRNA synthetase (EC 6.1.1.16)
SmUMH9_0476	NA	NA	NA	NA	NA	489173	489385	-	213	FIG002958: hypothetical protein
SmUMH9_0477	NA	NA	NA	NA	NA	489396	490262	-	867	Methylenetetrahydrofolate dehydrogenase (NADP+) (EC 1.5.1.5) / Methenyltetrahydrofolate cyclohydrolase (EC 3.5.4.9)
SmUMH9_0478	NA	NA	NA	NA	NA	490549	490677	+	129	hypothetical protein
SmUMH9_0479	NA	NA	NA	NA	NA	491091	491164	+	74	tRNA-Arg-TCT
SmUMH9_0480	-7.32838	1.10706	3.95668	0.0466858	0.728283	491300	491647	+	348	hypothetical protein
SmUMH9_0481	-8.5597	0.52477	0.713321	0.398344	0.996563	491734	491877	+	144	hypothetical protein
SmUMH9_0482	-8.80184	-0.0841912	0.018856	0.89078	0.996563	492338	492874	+	537	Multimeric flavodoxin WrbA
SmUMH9_0483	-7.39502	0.403868	0.677005	0.41062	0.996563	493493	494953	+	1461	GGDEF domain protein
SmUMH9_0484	-8.66719	0.258958	0.179374	0.671912	0.996563	494978	495457	-	480	Putative cold-shock protein
SmUMH9_0485	-9.22088	-0.63234	0.828474	0.362714	0.996563	495623	496132	+	510	Biphenyl-2,3-diol 1,2-dioxygenase (EC 1.13.11.39)
SmUMH9_0486	-9.37707	-0.505324	0.696375	0.404004	0.996563	496169	496996	-	828	Methionine ABC transporter ATP-binding protein
SmUMH9_0487	-6.43102	0.645059	1.6713	0.196085	0.996563	497006	497893	-	888	Amino acid ABC transporter permease protein
SmUMH9_0488	-8.1796	0.00209936	1.14284e-05	0.997303	0.999656	497924	498451	-	528	GCN5-related N-acetyltransferase
SmUMH9_0489	-8.34171	-0.468387	0.692353	0.405365	0.996563	498696	500021	-	1326	Coenzyme F420-dependent N5,N10-methylene tetrahydromethanopterin reductase and related flavin-dependent oxidoreductases
SmUMH9_0490	-8.83283	0.660889	1.1187	0.290198	0.996563	500210	501373	-	1164	N-acetyl-L,L-diaminopimelate deacetylase homolog (EC 3.5.1.18)
SmUMH9_0491	-9.34287	-0.013486	0.000484584	0.982437	0.999014	501987	503177	-	1191	Bicyclomycin resistance protein
SmUMH9_0492	-10.562	-0.531541	0.697799	0.403524	0.996563	503184	503780	-	597	Transcriptional regulator, TetR family
SmUMH9_0493	-8.78229	0.385651	0.406899	0.523548	0.996563	504069	504452	-	384	CrcB protein
SmUMH9_0494	-7.69017	-0.0647519	0.0159347	0.899548	0.996563	504850	505917	-	1068	HmsT protein
SmUMH9_0495	NA	NA	NA	NA	NA	506136	506351	+	216	Twin-arginine translocation protein TatE
SmUMH9_0496	-13.1221	-3.58887	40.9639	1.55064e-10	1.44025e-08	506445	507392	-	948	Lipoate synthase
SmUMH9_0497	-12.0927	-3.27099	30.8003	2.85999e-08	2.02851e-06	507403	507996	-	594	Octanoate-[acyl-carrier-protein]-protein-N-octan oyltransferase
SmUMH9_0498	NA	NA	NA	NA	NA	508206	508472	-	267	Proposed lipoate regulatory protein YbeD
SmUMH9_0499	-6.75297	0.126516	0.0790765	0.778553	0.996563	508577	509788	-	1212	D-alanyl-D-alanine carboxypeptidase (EC 3.4.16.4)
SmUMH9_0500	-8.59703	0.592077	1.0204	0.312425	0.996563	509969	511042	-	1074	Rare lipoprotein A precursor
SmUMH9_0501	NA	NA	NA	NA	NA	511053	512165	-	1113	Rod shape-determining protein RodA
SmUMH9_0502	-13.6757	1.16723	3.93303	0.0473466	0.728411	512174	514069	-	1896	Penicillin-binding protein 2 (PBP-2)
SmUMH9_0503	NA	NA	NA	NA	NA	514108	514578	-	471	LSU m3Psi1915 methyltransferase RlmH
SmUMH9_0504	NA	NA	NA	NA	NA	514582	514899	-	318	Ribosomal silencing factor RsfA (former Iojap)
SmUMH9_0505	NA	NA	NA	NA	NA	515094	515726	-	633	Nicotinate-nucleotide adenylyltransferase (EC 2.7.7.18)
SmUMH9_0506	NA	NA	NA	NA	NA	515746	516780	-	1035	DNA polymerase III delta subunit (EC 2.7.7.7)
SmUMH9_0507	NA	NA	NA	NA	NA	516777	517337	-	561	LPS-assembly lipoprotein RlpB precursor (Rare lipoprotein B)
SmUMH9_0508	-11.8081	0.778628	1.78364	0.181703	0.996563	517352	519934	-	2583	Leucyl-tRNA synthetase (EC 6.1.1.4)
SmUMH9_0509	-9.93927	-0.271304	0.12261	0.726221	0.996563	520220	520702	+	483	FIG002095: hypothetical protein
SmUMH9_0510	-10.3622	0.555248	0.72566	0.394294	0.996563	520743	521447	-	705	FMN-dependent NADH-azoreductase
SmUMH9_0511	-8.50758	0.910297	2.39496	0.121727	0.996563	521596	522528	-	933	Inosine-uridine preferring nucleoside hydrolase (EC 3.2.2.1)
SmUMH9_0512	-7.64094	0.342394	0.474638	0.490861	0.996563	522628	523089	-	462	hypothetical protein
SmUMH9_0513	NA	NA	NA	NA	NA	523284	524009	-	726	Glutamate Aspartate transport ATP-binding protein GltL (TC 3.A.1.3.4)
SmUMH9_0514	-8.02507	0.329693	0.319776	0.571742	0.996563	524009	524683	-	675	Glutamate Aspartate transport system permease protein GltK (TC 3.A.1.3.4)
SmUMH9_0515	-7.70689	0.643319	1.31989	0.250613	0.996563	524683	525423	-	741	Glutamate Aspartate transport system permease protein GltJ (TC 3.A.1.3.4)
SmUMH9_0516	-8.62541	0.381493	0.396133	0.529093	0.996563	525637	526533	-	897	Glutamate Aspartate periplasmic binding protein precursor GltI (TC 3.A.1.3.4)
SmUMH9_0517	NA	NA	NA	NA	NA	526927	528456	-	1530	Apolipoprotein N-acyltransferase (EC 2.3.1.-) / Copper homeostasis protein CutE
SmUMH9_0518	-9.66872	-0.614518	1.04711	0.306174	0.996563	528464	529342	-	879	Magnesium and cobalt efflux protein CorC
SmUMH9_0519	NA	NA	NA	NA	NA	529427	529900	-	474	Metal-dependent hydrolase YbeY, involved in rRNA and/or ribosome maturation and assembly
SmUMH9_0520	NA	NA	NA	NA	NA	529897	530952	-	1056	Phosphate starvation-inducible protein PhoH, predicted ATPase
SmUMH9_0521	-9.54963	0.294786	0.205443	0.650363	0.996563	531187	531522	-	336	Alkylphosphonate utilization operon protein PhnA
SmUMH9_0522	-9.32536	0.0201987	0.00104511	0.97421	0.998975	531641	533065	-	1425	tRNA-i(6)A37 methylthiotransferase
SmUMH9_0523	NA	NA	NA	NA	NA	533131	533277	-	147	hypothetical protein
SmUMH9_0524	NA	NA	NA	NA	NA	533263	534444	+	1182	2-octaprenyl-3-methyl-6-methoxy-1,4-benzoquinol hydroxylase (EC 1.14.13.-)
SmUMH9_0525	NA	NA	NA	NA	NA	534535	534606	-	72	tRNA-Gln-CTG
SmUMH9_0526	-10.9066	0.267377	0.183582	0.668313	0.996563	534614	534687	-	74	tRNA-Met-CAT
SmUMH9_0527	NA	NA	NA	NA	NA	534732	534803	-	72	tRNA-Gln-TTG
SmUMH9_0528	NA	NA	NA	NA	NA	534851	534922	-	72	tRNA-Gln-TTG
SmUMH9_0529	NA	NA	NA	NA	NA	534956	535037	-	82	tRNA-Leu-TAG
SmUMH9_0530	NA	NA	NA	NA	NA	535057	535130	-	74	tRNA-Met-CAT
SmUMH9_0531	-6.88829	0.553897	1.36503	0.242668	0.996563	535350	537014	-	1665	Asparagine synthetase [glutamine-hydrolyzing] (EC 6.3.5.4)
SmUMH9_0532	-6.67848	0.345521	0.603034	0.437423	0.996563	537299	538747	-	1449	Chitinase (EC 3.2.1.14)
SmUMH9_0533	-7.13594	0.754222	2.29533	0.129764	0.996563	538936	539688	-	753	Phosphatase NagD predicted to act in N-acetylglucosamine utilization subsystem
SmUMH9_0534	-7.53372	0.307257	0.319103	0.572147	0.996563	539756	540976	-	1221	N-acetylglucosamine-6P-responsive transcriptional repressor NagC, ROK family
SmUMH9_0535	-9.28525	-1.7895	9.53929	0.0020112	0.0608193	541004	542143	-	1140	N-acetylglucosamine-6-phosphate deacetylase (EC 3.5.1.25)
SmUMH9_0536	-7.97595	0.240954	0.19787	0.656446	0.996563	542162	542962	-	801	Glucosamine-6-phosphate deaminase (EC 3.5.99.6)
SmUMH9_0537	-6.90781	0.565117	1.35946	0.243631	0.996563	543297	545333	+	2037	PTS system, N-acetylglucosamine-specific IIA component (EC 2.7.1.69) / PTS system, N-acetylglucosamine-specific IIB component (EC 2.7.1.69) / PTS system, N-acetylglucosamine-specific IIC component (EC 2.7.1.69)
SmUMH9_0538	NA	NA	NA	NA	NA	545574	547238	+	1665	Glutaminyl-tRNA synthetase (EC 6.1.1.18)
SmUMH9_0539	-6.98903	0.00754543	0.000276309	0.986738	0.99929	547817	549220	+	1404	N-acetylglucosamine-regulated outer membrane porin
SmUMH9_0540	-11.282	0.801293	1.42116	0.233213	0.996563	549268	549594	+	327	Hypothetical lipoprotein ybfN precursor
SmUMH9_0541	-7.05539	0.434199	0.754336	0.385107	0.996563	549608	552265	+	2658	Beta-hexosaminidase (EC 3.2.1.52)
SmUMH9_0542	NA	NA	NA	NA	NA	552513	552959	-	447	Ferric uptake regulation protein FUR
SmUMH9_0543	NA	NA	NA	NA	NA	553288	553827	-	540	Flavodoxin 1
SmUMH9_0544	-11.4613	-4.25884	38.7476	4.82312e-10	4.37558e-08	554092	554379	-	288	Uncharacterized protein ybfE
SmUMH9_0545	-8.25221	0.155133	0.076013	0.782775	0.996563	554636	555409	-	774	Esterase ybfF (EC 3.1.-.-)
SmUMH9_0546	-12.7452	-2.998	10.9123	0.00095529	0.0315812	555634	556176	+	543	SeqA protein, negative modulator of initiation of replication
SmUMH9_0547	-8.89999	-4.79877	52.2788	4.81552e-13	8.53879e-11	556253	557896	+	1644	Phosphoglucomutase (EC 5.4.2.2)
SmUMH9_0548	-9.15953	-0.174716	0.0873695	0.767548	0.996563	558089	558730	+	642	Transcriptional regulator, PadR family
SmUMH9_0549	-9.35096	0.241282	0.141916	0.706384	0.996563	558730	559029	+	300	FIG01056117: hypothetical protein
SmUMH9_0550	-7.75232	-0.199974	0.142089	0.706213	0.996563	559057	559746	-	690	sensor histidine kinase
SmUMH9_0551	-7.3247	1.09302	3.52549	0.0604319	0.815726	559763	562459	-	2697	Osmosensitive K+ channel histidine kinase KdpD (EC 2.7.3.-)
SmUMH9_0552	-9.09966	0.352162	0.276242	0.599175	0.996563	562533	563102	-	570	Potassium-transporting ATPase C chain (EC 3.6.3.12) (TC 3.A.3.7.1)
SmUMH9_0553	-9.01509	0.716186	0.989363	0.319898	0.996563	563121	565190	-	2070	Potassium-transporting ATPase B chain (EC 3.6.3.12) (TC 3.A.3.7.1)
SmUMH9_0554	-8.06591	0.248533	0.189979	0.662935	0.996563	565217	566905	-	1689	Potassium-transporting ATPase A chain (EC 3.6.3.12) (TC 3.A.3.7.1)
SmUMH9_0555	-9.52467	-0.0374553	0.00379391	0.950886	0.997177	567435	567644	+	210	FIG01200701: possible membrane protein
SmUMH9_0556	-7.94965	0.321358	0.346347	0.556188	0.996563	567785	568741	+	957	COG1683: Uncharacterized conserved protein / FIG143828: Hypothetical protein YbgA
SmUMH9_0557	-8.18136	0.0946371	0.0251151	0.874081	0.996563	568757	570187	+	1431	Deoxyribodipyrimidine photolyase (EC 4.1.99.3)
SmUMH9_0558	-9.62651	0.384064	0.376448	0.53951	0.996563	570210	571190	+	981	3',5'-cyclic-nucleotide phosphodiesterase (EC 3.1.4.17)
SmUMH9_0559	-9.43901	0.674524	1.15881	0.281712	0.996563	571209	571952	+	744	FIG137478: Hypothetical protein YbgI
SmUMH9_0560	-10.2293	-0.872558	2.23636	0.134798	0.996563	572112	572762	+	651	Allophanate hydrolase 2 subunit 1 (EC 3.5.1.54)
SmUMH9_0561	-10.0303	1.09957	3.00074	0.0832265	0.917137	572756	573688	+	933	Allophanate hydrolase 2 subunit 2 (EC 3.5.1.54)
SmUMH9_0562	NA	NA	NA	NA	NA	573690	574418	+	729	Lactam utilization protein LamB
SmUMH9_0563	-10.4047	-0.0918237	0.0202059	0.886963	0.996563	574497	575228	+	732	FIG015373: Membrane protein
SmUMH9_0564	-8.93572	0.0211317	0.00114395	0.973019	0.998975	575225	576244	+	1020	FIG001614: Membrane protein
SmUMH9_0565	-7.82681	-0.163278	0.0933095	0.760011	0.996563	576253	576897	+	645	Pyrrolidone-carboxylate peptidase (EC 3.4.19.3)
SmUMH9_0566	-9.25166	0.607755	0.711479	0.398953	0.996563	576952	577743	+	792	Endonuclease VIII
SmUMH9_0567	-7.96819	0.765773	1.88992	0.169211	0.996563	577801	579093	-	1293	Citrate synthase (si) (EC 2.3.3.1)
SmUMH9_0568	-9.9543	0.376961	0.333801	0.563429	0.996563	580016	580213	+	198	Succinate dehydrogenase cytochrome b-556 subunit
SmUMH9_0569	-8.8301	-0.500202	0.78196	0.376542	0.996563	580207	580554	+	348	Succinate dehydrogenase hydrophobic membrane anchor protein
SmUMH9_0570	-9.43414	0.207233	0.0942127	0.758888	0.996563	580519	580689	-	171	hypothetical protein
SmUMH9_0571	-7.69672	-0.0302302	0.0035173	0.952708	0.997492	580693	582321	+	1629	Succinate dehydrogenase flavoprotein subunit (EC 1.3.99.1)
SmUMH9_0572	-9.00071	-0.79057	1.33956	0.247112	0.996563	582338	583054	+	717	Succinate dehydrogenase iron-sulfur protein (EC 1.3.99.1)
SmUMH9_0573	NA	NA	NA	NA	NA	583330	586137	+	2808	2-oxoglutarate dehydrogenase E1 component (EC 1.2.4.2)
SmUMH9_0574	NA	NA	NA	NA	NA	586202	587419	+	1218	Dihydrolipoamide succinyltransferase component (E2) of 2-oxoglutarate dehydrogenase complex (EC 2.3.1.61)
SmUMH9_0575	-9.74597	-0.0899448	0.0199833	0.887584	0.996563	587542	588708	+	1167	Succinyl-CoA ligase [ADP-forming] beta chain (EC 6.2.1.5)
SmUMH9_0576	-8.39997	0.19329	0.117233	0.732055	0.996563	588708	589580	+	873	Succinyl-CoA ligase [ADP-forming] alpha chain (EC 6.2.1.5)
SmUMH9_0577	-7.44883	0.342135	0.47411	0.491102	0.996563	589653	591503	-	1851	5'-nucleotidase (EC 3.1.3.5); 2',3'-cyclic-nucleotide 2'-phosphodiesterase (EC 3.1.4.16); Putative UDP-sugar hydrolase (EC 3.6.1.45)
SmUMH9_0578	-7.92513	0.218868	0.141398	0.706896	0.996563	592235	593803	+	1569	Cytochrome d ubiquinol oxidase subunit I (EC 1.10.3.-)
SmUMH9_0579	-8.37388	0.758814	1.30085	0.254059	0.996563	593818	594957	+	1140	Cytochrome d ubiquinol oxidase subunit II (EC 1.10.3.-)
SmUMH9_0580	-9.68056	0.516479	0.454513	0.500199	0.996563	594975	595088	+	114	hypothetical protein
SmUMH9_0581	-9.42968	1.25803	3.41211	0.0647196	0.844385	595100	595384	+	285	Cyd operon protein YbgE
SmUMH9_0582	NA	NA	NA	NA	NA	595916	596599	+	684	MotA/TolQ/ExbB proton channel family protein
SmUMH9_0583	NA	NA	NA	NA	NA	596612	597040	+	429	Tol biopolymer transport system, TolR protein
SmUMH9_0584	NA	NA	NA	NA	NA	597122	598324	+	1203	TolA protein
SmUMH9_0585	NA	NA	NA	NA	NA	598457	599749	+	1293	tolB protein precursor, periplasmic protein involved in the tonb-independent uptake of group A colicins
SmUMH9_0586	NA	NA	NA	NA	NA	599914	600303	+	390	18K peptidoglycan-associated outer membrane lipoprotein; Peptidoglycan-associated lipoprotein precursor; Outer membrane protein P6; OmpA/MotB precursor
SmUMH9_0587	-9.79155	0.3774	0.342636	0.558312	0.996563	600313	601107	+	795	TPR repeat containing exported protein; Putative periplasmic protein contains a protein prenylyltransferase domain
SmUMH9_0588	NA	NA	NA	NA	NA	601286	601358	+	73	tRNA-Lys-TTT
SmUMH9_0589	NA	NA	NA	NA	NA	601391	601463	+	73	tRNA-Val-TAC
SmUMH9_0590	NA	NA	NA	NA	NA	601474	601546	+	73	tRNA-Lys-TTT
SmUMH9_0591	NA	NA	NA	NA	NA	601706	601778	+	73	tRNA-Lys-TTT
SmUMH9_0592	NA	NA	NA	NA	NA	601811	601883	+	73	tRNA-Val-TAC
SmUMH9_0593	NA	NA	NA	NA	NA	601893	601965	+	73	tRNA-Lys-TTT
SmUMH9_0594	-9.5194	0.677551	1.22248	0.268875	0.996563	602491	603552	+	1062	Quinolinate synthetase (EC 2.5.1.72)
SmUMH9_0595	-9.42109	-0.106838	0.0324215	0.857106	0.996563	603573	604298	+	726	Ribosyl nicotinamide transporter, PnuC-like
SmUMH9_0596	-8.80791	0.323821	0.297474	0.58547	0.996563	604334	605296	-	963	Zinc transporter ZitB
SmUMH9_0597	-7.73426	0.478658	0.857558	0.354423	0.996563	605296	608496	-	3201	Virulence sensor protein bvgS precursor (EC 2.7.3.-)
SmUMH9_0598	-8.83801	0.15481	0.0627299	0.802232	0.996563	608493	609104	-	612	Putative two-component response regulator precursor
SmUMH9_0599	-8.11657	0.692414	1.47165	0.225086	0.996563	609311	610363	+	1053	2-keto-3-deoxy-D-arabino-heptulosonate-7- phosphate synthase I alpha (EC 2.5.1.54)
SmUMH9_0600	-8.16394	0.0446365	0.00627114	0.936881	0.996563	610596	611816	+	1221	Thymidylate kinase (EC 2.7.4.9)
SmUMH9_0601	-8.02117	-0.21962	0.155382	0.693444	0.996563	611824	612858	+	1035	Zn-dependent protease with chaperone function
SmUMH9_0602	-13.789	-2.09614	10.677	0.00108478	0.0349731	612908	613660	-	753	Phosphoglycerate mutase (EC 5.4.2.1)
SmUMH9_0603	-9.34646	-0.264382	0.177783	0.673285	0.996563	613877	614224	-	348	Putative starvation-inducible protein
SmUMH9_0604	-8.5208	0.0849797	0.0210959	0.884518	0.996563	614422	615465	-	1044	Aldose 1-epimerase (EC 5.1.3.3)
SmUMH9_0605	-9.71085	0.417098	0.428733	0.512611	0.996563	615459	616610	-	1152	Galactokinase (EC 2.7.1.6)
SmUMH9_0606	-8.35578	-0.019781	0.00114879	0.972962	0.998975	616607	617659	-	1053	Galactose-1-phosphate uridylyltransferase (EC 2.7.7.10)
SmUMH9_0607	-8.32506	0.0914475	0.0248643	0.874706	0.996563	617945	618763	-	819	putative membrane protein
SmUMH9_0608	-9.84145	0.648394	0.982888	0.321487	0.996563	618930	619502	-	573	Hydrolase, isochorismatase family
SmUMH9_0609	-8.52064	0.276609	0.209403	0.647236	0.996563	619598	621106	-	1509	Putative molybdenum transport ATP-binding protein modF
SmUMH9_0610	-9.0997	0.589346	0.787836	0.374755	0.996563	621176	621967	-	792	DNA-binding domain of ModE / Molybdate-binding domain of ModE
SmUMH9_0611	-8.00519	-0.0154201	0.000879501	0.976341	0.998975	622156	624318	+	2163	Outer membrane vitamin B12 receptor BtuB
SmUMH9_0612	-9.94538	0.698888	1.37769	0.240494	0.996563	624323	625312	+	990	iron compound ABC transporter, periplasmic iron compound-binding protein
SmUMH9_0613	-12.4057	0.0136301	0.000504872	0.982074	0.998975	625314	626069	+	756	Methyltransferase
SmUMH9_0614	-10.8668	1.26399	4.53345	0.0332385	0.597527	626071	627096	+	1026	Iron(III) dicitrate transport system permease protein FecD (TC 3.A.1.14.1)
SmUMH9_0615	NA	NA	NA	NA	NA	627093	627881	+	789	Iron(III) dicitrate transport ATP-binding protein FecE (TC 3.A.1.14.1)
SmUMH9_0616	NA	NA	NA	NA	NA	628027	628176	+	150	Putative exported protein
SmUMH9_0617	-8.08595	0.15469	0.0779418	0.780106	0.996563	628335	629108	+	774	Molybdenum ABC transporter, periplasmic molybdenum-binding protein ModA (TC 3.A.1.8.1)
SmUMH9_0618	-8.72713	0.583996	0.796207	0.37223	0.996563	629105	629794	+	690	Molybdenum transport system permease protein ModB (TC 3.A.1.8.1)
SmUMH9_0619	-9.45066	-0.0322607	0.00269523	0.958596	0.997994	629795	630862	+	1068	Molybdenum transport ATP-binding protein ModC (TC 3.A.1.8.1)
SmUMH9_0620	-9.74536	0.49128	0.673346	0.411887	0.996563	630894	631712	-	819	Putative phosphatase
SmUMH9_0621	-10.6015	1.65974	5.22805	0.0222254	0.442354	631741	631890	-	150	hypothetical protein
SmUMH9_0622	-12.1694	-0.84663	2.3877	0.122294	0.996563	631891	632886	+	996	6-phosphogluconolactonase (EC 3.1.1.31)
SmUMH9_0623	-11.6962	1.73454	4.98171	0.0256166	0.494705	632954	633436	-	483	UPF0098 protein ybhB
SmUMH9_0624	-12.3349	0.610587	0.822523	0.364443	0.996563	633593	633994	+	402	COGs COG3339
SmUMH9_0625	-9.28241	0.514804	0.721745	0.395572	0.996563	633999	635273	-	1275	Adenosylmethionine-8-amino-7-oxononanoate aminotransferase (EC 2.6.1.62)
SmUMH9_0626	-9.10166	0.464037	0.589135	0.442754	0.996563	635359	636399	+	1041	Biotin synthase (EC 2.8.1.6)
SmUMH9_0627	-11.4091	0.323077	0.261345	0.609197	0.996563	636399	637550	+	1152	8-amino-7-oxononanoate synthase (EC 2.3.1.47)
SmUMH9_0628	-12.7952	0.657007	1.02677	0.310919	0.996563	637534	638301	+	768	Biotin synthesis protein BioC
SmUMH9_0629	-9.33647	0.22043	0.115396	0.734082	0.996563	638294	638968	+	675	Dethiobiotin synthetase (EC 6.3.3.3)
SmUMH9_0630	-9.17711	0.272471	0.180688	0.670783	0.996563	638996	639718	-	723	Probable ATP-binding ABC transporter protein
SmUMH9_0631	NA	NA	NA	NA	NA	640167	640295	+	129	hypothetical protein
SmUMH9_0632	-7.52938	-0.406069	0.728233	0.393457	0.996563	640827	642839	+	2013	Excinuclease ABC subunit B
SmUMH9_0633	-7.79063	0.908503	2.64818	0.103668	0.959563	642940	643206	+	267	FIG01055480: hypothetical protein
SmUMH9_0634	-8.10268	0.0279711	0.00253354	0.959856	0.998089	643213	644130	-	918	FIG002813: LPPG:FO 2-phospho-L-lactate transferase like, CofD-like
SmUMH9_0635	-8.7163	-0.0978896	0.0266093	0.870421	0.996563	644796	645782	+	987	Molybdenum cofactor biosynthesis protein MoaA
SmUMH9_0636	-8.66468	0.853415	1.47866	0.223984	0.996563	645807	646322	+	516	Molybdenum cofactor biosynthesis protein MoaB
SmUMH9_0637	-9.51142	0.257036	0.143475	0.70485	0.996563	646326	646805	+	480	Molybdenum cofactor biosynthesis protein MoaC
SmUMH9_0638	NA	NA	NA	NA	NA	646802	647047	+	246	Molybdenum cofactor biosynthesis protein MoaD
SmUMH9_0639	-9.6461	0.22585	0.0956281	0.757141	0.996563	647050	647517	+	468	Molybdenum cofactor biosynthesis protein MoaE
SmUMH9_0640	-9.09929	-0.3468	0.370248	0.542869	0.996563	647648	648358	+	711	Putative membrane protein
SmUMH9_0641	-8.76605	0.542048	0.797238	0.371921	0.996563	648434	649540	-	1107	ABC transport system, permease component YbhR
SmUMH9_0642	-9.13752	0.466359	0.5963	0.439993	0.996563	649552	650706	-	1155	ABC transport system, permease component YbhS
SmUMH9_0643	-9.15461	0.619384	0.981211	0.3219	0.996563	650703	652439	-	1737	ABC transporter multidrug efflux pump, fused ATP-binding domains
SmUMH9_0644	-9.40155	0.653073	1.0616	0.302851	0.996563	652448	653434	-	987	Predicted membrane fusion protein (MFP) component of efflux pump, membrane anchor protein YbhG
SmUMH9_0645	-9.91245	0.399105	0.453111	0.500861	0.996563	653453	654151	-	699	Transcriptional regulator YbiH, TetR family
SmUMH9_0646	-10.4242	-0.677222	1.42234	0.233019	0.996563	654449	655825	+	1377	ATP-dependent RNA helicase RhlE
SmUMH9_0647	-11.3142	-0.252469	0.155218	0.693598	0.996563	655940	656899	+	960	D-3-phosphoglycerate dehydrogenase (EC 1.1.1.95)
SmUMH9_0648	-9.31469	-0.151311	0.0652075	0.798447	0.996563	656984	657916	+	933	tRNA-dihydrouridine synthase C (EC 1.-.-.-)
SmUMH9_0649	NA	NA	NA	NA	NA	657958	658224	-	267	hypothetical protein
SmUMH9_0650	-8.32687	0.263559	0.231408	0.630482	0.996563	658471	659520	-	1050	ABC transporter ATP-binding protein
SmUMH9_0651	-7.90064	0.575352	1.21795	0.269764	0.996563	659529	661580	-	2052	Iron(III)-transport system permease protein SfuB
SmUMH9_0652	-7.38197	-0.217299	0.20539	0.650405	0.996563	661675	662706	-	1032	Ferric iron ABC transporter, iron-binding protein
SmUMH9_0653	-6.70026	0.444438	0.706724	0.400534	0.996563	662703	664007	-	1305	Hexose phosphate uptake regulatory protein UhpC
SmUMH9_0654	-9.52027	0.389515	0.378608	0.538349	0.996563	664092	665633	-	1542	Sensor histidine protein kinase UhpB, glucose-6-phosphate specific (EC 2.7.13.3)
SmUMH9_0655	-9.30377	0.0532353	0.00738794	0.931504	0.996563	665633	666253	-	621	Transcriptional regulatory protein UhpA
SmUMH9_0656	-9.10209	0.370619	0.399239	0.527483	0.996563	666386	667150	-	765	Arylamine N-acetyltransferase 1 (EC 2.3.1.5)
SmUMH9_0657	-11.0618	0.504393	0.632781	0.426337	0.996563	667302	668054	+	753	Short-chain dehydrogenase/reductase SDR
SmUMH9_0658	-8.80846	0.143583	0.0643159	0.7998	0.996563	668039	668935	-	897	Glycine cleavage system transcriptional activator
SmUMH9_0659	-7.9966	0.406394	0.589469	0.442625	0.996563	669053	669832	+	780	arpA protein - Streptomyces griseus
SmUMH9_0660	-7.33447	0.874674	3.04881	0.0807964	0.91317	669870	671249	-	1380	L-asparagine permease
SmUMH9_0661	-8.46207	0.484047	0.668136	0.413702	0.996563	671773	672210	-	438	FIG01056006: hypothetical protein
SmUMH9_0662	-9.66565	0.855509	1.55056	0.213053	0.996563	672323	673216	+	894	LysR family transcriptional regulator PA2758
SmUMH9_0663	-8.39765	-0.201788	0.125402	0.723248	0.996563	673233	673796	-	564	DedA family inner membrane protein YohD
SmUMH9_0664	-9.48288	0.0328563	0.00290079	0.957048	0.997994	673847	674509	-	663	ThiJ/PfpI family protein
SmUMH9_0665	-12.0333	-0.135728	0.0456809	0.830757	0.996563	674616	675560	+	945	Transcriptional regulator containing an amidase domain and an AraC-type DNA-binding HTH domain
SmUMH9_0666	-9.00069	-0.570837	0.71187	0.398824	0.996563	675606	676709	+	1104	Adenosylhomocysteinase (EC 3.3.1.1)
SmUMH9_0667	-7.76569	-0.365328	0.424981	0.514462	0.996563	676882	677790	+	909	Murein-DD-endopeptidase (EC 3.4.99.-)
SmUMH9_0668	-9.53724	0.0851845	0.0174298	0.894967	0.996563	677825	678280	-	456	acetyltransferase, GNAT family
SmUMH9_0669	-9.54413	1.40737	4.26491	0.0389074	0.654214	678356	678760	+	405	PhnB protein
SmUMH9_0670	-7.56499	-0.119247	0.0561482	0.812691	0.996563	678840	679805	+	966	Lysophospholipase (EC 3.1.1.5); Monoglyceride lipase (EC 3.1.1.23); putative
SmUMH9_0671	-7.31548	0.102565	0.0405535	0.840402	0.996563	679908	680828	+	921	Membrane protein, putative
SmUMH9_0672	-8.34385	-0.742419	1.75209	0.185614	0.996563	681058	681597	-	540	Phosphinothricin N-acetyltransferase (EC 2.3.1.-)
SmUMH9_0673	-8.29106	1.10879	2.77275	0.0958812	0.94864	681756	682568	-	813	Methionine ABC transporter substrate-binding protein
SmUMH9_0674	-5.76244	0.0314311	0.005777	0.939414	0.996856	682699	683550	-	852	FIG00545237: hypothetical protein
SmUMH9_0675	-7.34977	0.104919	0.0439171	0.834008	0.996563	683655	684197	-	543	Streptothricin acetyltransferase, Streptomyces lavendulae type
SmUMH9_0676	-9.09009	0.568373	0.744766	0.388138	0.996563	684197	684664	-	468	PhnO protein
SmUMH9_0677	-7.95626	-0.19699	0.14132	0.706972	0.996563	684870	685460	+	591	Putative membrane protein
SmUMH9_0678	-7.85895	0.569787	1.05371	0.304655	0.996563	685518	686369	-	852	Permease of the drug/metabolite transporter (DMT) superfamily
SmUMH9_0679	-9.75732	-0.681462	1.10248	0.293723	0.996563	686905	687684	+	780	ABC transporter (iron.B12.siderophore.hemin) , ATP-binding component
SmUMH9_0680	-9.50034	-0.860236	2.15945	0.141695	0.996563	687701	688657	+	957	ABC transporter (iron.B12.siderophore.hemin) , periplasmic substrate-binding component
SmUMH9_0681	-9.20041	0.429624	0.486694	0.485406	0.996563	688654	689661	+	1008	ABC transporter (iron.B12.siderophore.hemin) , permease component
SmUMH9_0682	-7.65253	-0.515895	0.989383	0.319893	0.996563	689675	691198	-	1524	Sulfite reductase [NADPH] flavoprotein alpha-component (EC 1.8.1.2)
SmUMH9_0683	-8.39759	0.495118	0.688159	0.406791	0.996563	691204	691629	-	426	Aerotaxis sensor receptor protein
SmUMH9_0684	-6.68058	0.27891	0.381703	0.536693	0.996563	691852	693558	-	1707	D-Lactate dehydrogenase (EC 1.1.2.5)
SmUMH9_0685	-8.05458	0.0255642	0.00219469	0.962635	0.998203	693684	694478	-	795	Methionine aminopeptidase (EC 3.4.11.18)
SmUMH9_0686	-10.1144	1.00152	2.05945	0.151265	0.996563	694475	694678	-	204	FIG01055867: hypothetical protein
SmUMH9_0687	-7.2178	0.327269	0.410733	0.521598	0.996563	694847	695950	+	1104	D-alanine--D-alanine ligase A (EC 6.3.2.4)
SmUMH9_0688	-9.32122	-1.0476	3.21777	0.0728427	0.875158	695985	696764	-	780	Lysine-arginine-ornithine-binding periplasmic protein precursor (TC 3.A.1.3.1)
SmUMH9_0689	-8.01768	0.0132518	0.000572075	0.980918	0.998975	696799	697953	-	1155	Aspartate aminotransferase (EC 2.6.1.1)
SmUMH9_0690	-10.3458	-0.144073	0.0618364	0.803617	0.996563	698072	698992	+	921	Glycine cleavage system transcriptional activator
SmUMH9_0691	-9.01735	-0.278923	0.163159	0.686265	0.996563	699057	699194	-	138	hypothetical protein
SmUMH9_0692	-7.35475	-0.173018	0.131764	0.71661	0.996563	699189	701402	+	2214	Periplasmic beta-glucosidase (EC 3.2.1.21)
SmUMH9_0693	-9.90897	0.0402736	0.0038477	0.950539	0.997177	701479	702402	+	924	4-hydroxy-tetrahydrodipicolinate synthase (EC 4.3.3.7)
SmUMH9_0694	-12.2354	-0.299	0.17328	0.677213	0.996563	702399	702536	-	138	hypothetical protein
SmUMH9_0695	NA	NA	NA	NA	NA	702536	702688	-	153	hypothetical protein
SmUMH9_0696	-8.56602	-0.510571	0.785074	0.375594	0.996563	703237	703629	+	393	hypothetical protein
SmUMH9_0697	-7.27586	0.0925559	0.0338409	0.854046	0.996563	703816	704865	+	1050	Iron(III) ABC transporter, solute-binding protein
SmUMH9_0698	-8.55901	-0.911997	2.42966	0.119058	0.996563	704862	705863	+	1002	ABC-type Fe3+-siderophore transport system, permease component
SmUMH9_0699	-8.06216	0.0568509	0.00860449	0.926094	0.996563	705856	706635	+	780	ABC-type cobalamin/Fe3+-siderophores transport systems, ATPase components
SmUMH9_0700	-8.58798	0.210706	0.120743	0.72823	0.996563	706625	707353	+	729	Molybdenum-binding periplasmic protein
SmUMH9_0701	-6.99994	1.19655	5.04133	0.0247495	0.480338	707382	708191	-	810	Beta-ketoadipate enol-lactone hydrolase (EC 3.1.1.24)
SmUMH9_0702	-7.8033	-0.634633	1.3225	0.250144	0.996563	708419	709174	+	756	CDP-diacylglycerol pyrophosphatase (EC 3.6.1.26)
SmUMH9_0703	-8.81307	1.26287	2.66423	0.102628	0.959563	709345	709869	+	525	Transcriptional regulator SlyA
SmUMH9_0704	-7.1003	0.394738	0.599952	0.438596	0.996563	709866	711197	+	1332	2-Keto-D-gluconate dehydrogenase (EC 1.1.99.4), membrane-bound, cytochrome c
SmUMH9_0705	-8.32142	-0.511033	0.807599	0.368831	0.996563	711214	711666	+	453	Isoquinoline 1-oxidoreductase alpha subunit (EC 1.3.99.16)
SmUMH9_0706	-6.44004	0.116027	0.0673329	0.79526	0.996563	711669	713912	+	2244	Isoquinoline 1-oxidoreductase beta subunit (EC 1.3.99.16)
SmUMH9_0707	-8.31281	-0.379156	0.478579	0.489067	0.996563	713935	714237	-	303	FIG01055609: hypothetical protein
SmUMH9_0708	-7.94456	-0.247572	0.218493	0.640191	0.996563	714234	714869	-	636	Chromosome (plasmid) partitioning protein ParA
SmUMH9_0709	-8.07757	0.31188	0.338536	0.560675	0.996563	715141	715482	-	342	hypothetical protein
SmUMH9_0710	-7.36498	0.242648	0.240728	0.623681	0.996563	715562	716455	-	894	Transcriptional regulator, LysR family
SmUMH9_0711	-8.91623	0.594428	1.05957	0.303313	0.996563	716515	717699	-	1185	FIG01056426: hypothetical protein
SmUMH9_0712	-8.94365	1.03302	2.59625	0.107117	0.96664	717920	719470	-	1551	Autoinducer 2 (AI-2) kinase LsrK (EC 2.7.1.-)
SmUMH9_0713	-10.7293	0.807752	1.74562	0.186429	0.996563	719679	719972	+	294	Autoinducer 2 (AI-2) modifying protein LsrG
SmUMH9_0714	-10.1881	0.18919	0.0946767	0.758314	0.996563	720065	720964	+	900	Permease of the drug/metabolite transporter (DMT) superfamily
SmUMH9_0715	-8.89267	0.405479	0.462261	0.496569	0.996563	721048	721638	+	591	Transporter, LysE family
SmUMH9_0716	-8.47247	0.419125	0.513447	0.47365	0.996563	721614	722441	-	828	Transcriptional regulator, AraC family
SmUMH9_0717	-10.3297	0.73142	1.3582	0.24385	0.996563	722511	722729	+	219	hypothetical protein
SmUMH9_0718	-9.07139	-0.18478	0.0898794	0.76433	0.996563	722739	723587	-	849	FIG01055403: hypothetical protein
SmUMH9_0719	-7.82248	0.456187	0.72573	0.394271	0.996563	723708	725198	-	1491	Cytoplasmic alpha-amylase (EC 3.2.1.1)
SmUMH9_0720	-8.56034	-0.316563	0.328169	0.566739	0.996563	725317	725973	-	657	Phosphonate ABC transporter phosphate-binding periplasmic component (TC 3.A.1.9.1)
SmUMH9_0721	-9.1382	-0.0739873	0.0134845	0.907555	0.996563	725970	726326	-	357	Probable lipoprotein
SmUMH9_0722	-7.53863	0.258313	0.231722	0.63025	0.996563	726345	727022	-	678	Probable lipoprotein
SmUMH9_0723	-10.129	0.0970472	0.025776	0.872449	0.996563	727528	728403	+	876	Transcriptional regulator, MarR family / Acetyltransferase (GNAT)
SmUMH9_0724	-8.59778	-0.411897	0.469428	0.49325	0.996563	728488	729786	+	1299	Arsenic efflux pump protein
SmUMH9_0725	-8.013	0.0694702	0.0163681	0.898198	0.996563	729761	730636	-	876	Diaminopimelate epimerase (EC 5.1.1.7)
SmUMH9_0726	NA	NA	NA	NA	NA	730750	731007	-	258	probable exported protein YPO2521
SmUMH9_0727	NA	NA	NA	NA	NA	731200	731457	-	258	probable exported protein YPO2521
SmUMH9_0728	-7.06696	0.180518	0.145879	0.702505	0.996563	731634	732278	+	645	putative transcriptional repressor
SmUMH9_0729	-8.13752	0.0868831	0.0247251	0.875054	0.996563	732314	733135	-	822	Methionine ABC transporter substrate-binding protein
SmUMH9_0730	-8.71593	-0.142119	0.0512462	0.820909	0.996563	733152	733820	-	669	Methionine ABC transporter permease protein
SmUMH9_0731	-8.2625	-0.812382	2.10848	0.146485	0.996563	733813	734838	-	1026	Methionine ABC transporter ATP-binding protein
SmUMH9_0732	NA	NA	NA	NA	NA	735103	735546	-	444	Histone acetyltransferase HPA2 and related acetyltransferases
SmUMH9_0733	-9.47344	-1.1302	3.48239	0.062025	0.825224	735788	736660	+	873	FIG01055429: hypothetical protein
SmUMH9_0734	-6.96358	0.0372839	0.00666373	0.93494	0.996563	736824	737927	+	1104	FIG01055987: hypothetical protein
SmUMH9_0735	-9.85936	0.204071	0.105473	0.745359	0.996563	737957	738484	+	528	Isochorismatase (EC 3.3.2.1)
SmUMH9_0736	-8.9371	0.524283	0.717915	0.396829	0.996563	738518	739393	-	876	2-hydroxy-3-oxopropionate reductase (EC 1.1.1.60)
SmUMH9_0737	-7.76646	-0.0470696	0.00849211	0.926577	0.996563	739672	740679	+	1008	Tryptophanyl-tRNA synthetase (EC 6.1.1.2)
SmUMH9_0738	-9.97246	0.650071	0.753318	0.385428	0.996563	740797	741630	+	834	Urea carboxylase-related ABC transporter, ATPase protein
SmUMH9_0739	-7.41224	0.147849	0.0643494	0.799749	0.996563	741672	742604	+	933	Phosphonate ABC transporter phosphate-binding periplasmic component (TC 3.A.1.9.1)
SmUMH9_0740	-7.04977	0.736911	2.05395	0.151812	0.996563	742683	743546	+	864	Phosphonate ABC transporter permease protein phnE2 (TC 3.A.1.9.1)
SmUMH9_0741	-7.14141	0.551396	1.33931	0.247156	0.996563	743543	744442	+	900	Phosphonate ABC transporter permease protein phnE1 (TC 3.A.1.9.1)
SmUMH9_0742	-8.12818	-0.237785	0.18509	0.667035	0.996563	744552	745016	+	465	FIG01055633: hypothetical protein
SmUMH9_0743	-6.85983	0.162172	0.128982	0.71949	0.996563	745193	747760	+	2568	Enhancing factor
SmUMH9_0744	-8.72777	0.687978	1.35726	0.244014	0.996563	747984	749813	+	1830	Allophanate hydrolase (EC 3.5.1.54)
SmUMH9_0745	-7.38421	0.75836	2.14589	0.142952	0.996563	749810	753436	+	3627	Urea carboxylase (EC 6.3.4.6)
SmUMH9_0746	-9.78824	0.109996	0.0338821	0.853958	0.996563	753451	754161	+	711	Propionate catabolism operon transcriptional regulator of GntR family [predicted]
SmUMH9_0747	-9.16377	0.293251	0.224758	0.635438	0.996563	754197	755465	+	1269	Urea ABC transporter, substrate binding protein UrtA
SmUMH9_0748	-9.3649	0.519889	0.670036	0.413039	0.996563	755522	757102	+	1581	Urea ABC transporter, permease protein UrtB
SmUMH9_0749	-7.83408	-0.434881	0.750265	0.386392	0.996563	757102	758178	+	1077	Urea ABC transporter, permease protein UrtC
SmUMH9_0750	-9.08423	0.818859	1.38694	0.238922	0.996563	758175	758981	+	807	Urea ABC transporter, ATPase protein UrtD
SmUMH9_0751	-8.30188	-1.10632	3.68023	0.0550612	0.78679	758994	759692	+	699	Urea ABC transporter, ATPase protein UrtE
SmUMH9_0752	-9.15224	0.212514	0.126265	0.722336	0.996563	759700	759957	-	258	ParE toxin protein
SmUMH9_0753	-9.2617	0.384514	0.310796	0.577192	0.996563	759982	760245	-	264	Putative transcriptional regulators containing the CopG/Arc/MetJ DNA-binding domain and a metal-binding domain
SmUMH9_0754	-8.73008	0.634208	1.11348	0.291327	0.996563	760381	760893	+	513	conserved hypothetical transmembrane protein
SmUMH9_0755	-10.1754	-0.508188	0.719086	0.396444	0.996563	760916	761428	-	513	acetyltransferase, GNAT family , putative
SmUMH9_0756	-10.6815	0.522096	0.559612	0.454417	0.996563	761470	762687	-	1218	Salicylate hydroxylase (EC 1.14.13.1)
SmUMH9_0757	NA	NA	NA	NA	NA	762765	762887	-	123	FIG01056228: hypothetical protein
SmUMH9_0758	NA	NA	NA	NA	NA	763030	763899	+	870	Transcriptional regulator, LysR family
SmUMH9_0759	-10.1348	0.356126	0.361535	0.547655	0.996563	763896	764741	-	846	Thiosulfate sulfurtransferase, rhodanese (EC 2.8.1.1)
SmUMH9_0760	-12.9383	-0.0582652	0.00696879	0.93347	0.996563	764844	765266	+	423	7,8-dihydro-8-oxoguanine-triphosphatase, putative( EC:3.6.1.- )
SmUMH9_0761	-8.61539	0.222263	0.123915	0.724827	0.996563	765254	766693	-	1440	Transcriptional regulator, GntR family domain / Aspartate aminotransferase (EC 2.6.1.1)
SmUMH9_0762	-9.86392	0.701767	1.0262	0.311053	0.996563	766940	767056	+	117	hypothetical protein
SmUMH9_0763	-9.44402	0.263021	0.18567	0.666545	0.996563	767066	767689	+	624	Uncharacterized glutathione S-transferase-like protein
SmUMH9_0764	-8.70625	0.726123	1.61928	0.203192	0.996563	767914	769047	+	1134	Myo-inositol 2-dehydrogenase 2 (EC 1.1.1.18)
SmUMH9_0765	-8.25176	0.416078	0.546122	0.459907	0.996563	769150	771021	-	1872	Exoenzymes regulatory protein AepA precursor
SmUMH9_0766	-8.65693	0.0516163	0.00716307	0.932552	0.996563	771043	771588	-	546	Antibiotic biosynthesis monooxygenase
SmUMH9_0767	-8.15881	0.695575	1.50329	0.220166	0.996563	771637	772281	-	645	FIG002283: Isochorismatase family protein
SmUMH9_0768	-8.24616	0.524269	0.740358	0.389546	0.996563	772422	773333	+	912	Hypothetical transcriptional regulator yeeY
SmUMH9_0769	NA	NA	NA	NA	NA	773377	773745	+	369	hypothetical protein
SmUMH9_0770	-8.72442	0.368187	0.416019	0.51893	0.996563	773902	774933	+	1032	Fatty acid desaturase
SmUMH9_0771	-10.0807	-0.214211	0.109659	0.740533	0.996563	774974	775903	+	930	Osmoprotectant ABC transporter binding protein YehZ
SmUMH9_0772	-12.3284	0.0881256	0.0183674	0.892196	0.996563	775965	777125	+	1161	Osmoprotectant ABC transporter permease protein YehY
SmUMH9_0773	NA	NA	NA	NA	NA	777122	778057	+	936	Osmoprotectant ABC transporter ATP-binding subunit YehX
SmUMH9_0774	-10.2082	0.0207503	0.000945483	0.97547	0.998975	778054	778827	+	774	Osmoprotectant ABC transporter inner membrane protein YehW
SmUMH9_0775	-8.52773	-0.0849431	0.0179426	0.893442	0.996563	778856	779617	+	762	ABC-type phosphate/phosphonate transport system, periplasmic component
SmUMH9_0776	-9.04753	0.374348	0.277346	0.598446	0.996563	779880	780056	-	177	FIG01055970: hypothetical protein
SmUMH9_0777	-7.20496	0.155722	0.1013	0.750275	0.996563	780163	781083	-	921	Permease of the drug/metabolite transporter (DMT) superfamily
SmUMH9_0778	-11.6934	-0.141209	0.0421847	0.837268	0.996563	781194	781688	-	495	FIG01056322: hypothetical protein
SmUMH9_0779	-9.94389	-3.93908	34.1769	5.03233e-09	3.92623e-07	781866	782519	-	654	FIG01055373: hypothetical protein
SmUMH9_0780	-10.8481	-0.108815	0.0305104	0.861337	0.996563	782623	784077	+	1455	Multidrug resistance protein B
SmUMH9_0781	-11.4019	0.984946	2.5673	0.109094	0.973857	784074	784187	-	114	hypothetical protein
SmUMH9_0782	-10.6802	0.756284	1.36193	0.243204	0.996563	784264	784833	+	570	Transcriptional regulator
SmUMH9_0783	NA	NA	NA	NA	NA	784836	785354	+	519	GCN5-related N-acetyltransferase
SmUMH9_0784	NA	NA	NA	NA	NA	785693	785806	+	114	hypothetical protein
SmUMH9_0785	-9.92557	0.941977	2.27842	0.131185	0.996563	786016	786135	+	120	hypothetical protein
SmUMH9_0786	-10.1431	0.884345	2.13066	0.144378	0.996563	786189	787019	-	831	Outer membrane lipoprotein e (P4) / NMN 5'-nucleotidase, extracellular (EC 3.1.3.5)
SmUMH9_0787	-10.3281	0.013708	0.000513544	0.98192	0.998975	787037	787888	-	852	Ribosomal-protein-S18p-alanine acetyltransferase (EC 2.3.1.-)
SmUMH9_0788	-7.98623	0.742285	1.74917	0.185981	0.996563	788068	789165	-	1098	Outer membrane protein C precursor
SmUMH9_0789	-7.84741	0.412326	0.623021	0.429927	0.996563	789407	790063	+	657	Uncharacterized GST-like protein yncG
SmUMH9_0790	-11.4917	-0.493451	0.598389	0.439193	0.996563	790188	790520	+	333	4-carboxymuconolactone decarboxylase (EC 4.1.1.44)
SmUMH9_0791	-10.0357	0.195793	0.0917002	0.762027	0.996563	790510	790902	+	393	putative tautomerase
SmUMH9_0792	-8.25893	0.0817332	0.0232813	0.878728	0.996563	790969	793167	+	2199	ATP-dependent helicase DinG/Rad3
SmUMH9_0793	NA	NA	NA	NA	NA	793168	793602	-	435	Leucine-responsive regulatory protein, regulator for leucine (or lrp) regulon and high-affinity branched-chain amino acid transport system
SmUMH9_0794	-9.06624	1.20097	3.58909	0.0581602	0.798883	793739	794647	+	909	Permease of the drug/metabolite transporter (DMT) superfamily
SmUMH9_0795	-8.89745	0.0444384	0.00549388	0.940914	0.996856	794651	796240	-	1590	Propionate catabolism operon regulatory protein PrpR
SmUMH9_0796	-8.38214	-0.577194	0.86928	0.351155	0.996563	796486	797376	+	891	Methylisocitrate lyase (EC 4.1.3.30)
SmUMH9_0797	-8.44653	-0.0854658	0.0216079	0.883135	0.996563	797410	798573	+	1164	2-methylcitrate synthase (EC 2.3.3.5)
SmUMH9_0798	-7.87779	0.525381	0.989647	0.319829	0.996563	798628	800082	+	1455	2-methylcitrate dehydratase (EC 4.2.1.79)
SmUMH9_0799	-10.5066	0.121668	0.0414485	0.838675	0.996563	800162	800791	+	630	Putative threonine efflux protein
SmUMH9_0800	-9.79122	0.665156	1.19755	0.273811	0.996563	800788	801627	-	840	Putative DNA-binding protein in cluster with Type I restriction-modification system
SmUMH9_0801	-10.0805	1.35188	4.7513	0.0292762	0.546688	801727	803151	+	1425	Putative transmembrane efflux protein
SmUMH9_0802	-9.10531	0.765946	1.54358	0.214086	0.996563	803208	803837	+	630	Transcriptional regulator
SmUMH9_0803	-8.18125	0.148655	0.0713433	0.789391	0.996563	803876	804835	+	960	Anthranilate phosphoribosyltransferase like (EC 2.4.2.18)
SmUMH9_0804	-8.09275	0.389419	0.474068	0.491122	0.996563	804882	806738	+	1857	probable peptidase VC1983
SmUMH9_0805	-9.13195	0.223425	0.139882	0.708399	0.996563	806805	807440	-	636	Carbonic anhydrase (EC 4.2.1.1)
SmUMH9_0806	NA	NA	NA	NA	NA	807728	807988	-	261	probable exported protein YPO2521
SmUMH9_0807	-9.07583	0.320643	0.231339	0.630533	0.996563	808156	808785	-	630	Nitrilotriacetate monooxygenase component B (EC 1.14.13.-)
SmUMH9_0808	-9.54371	0.130675	0.0413856	0.838795	0.996563	808904	809869	+	966	Ribosomal RNA large subunit methyltransferase F (EC 2.1.1.51)
SmUMH9_0809	-6.34644	0.505785	1.3078	0.252793	0.996563	810139	813081	+	2943	FIG01056482: hypothetical protein
SmUMH9_0810	-8.2794	-0.00144231	6.75033e-06	0.997927	0.999656	813390	814694	+	1305	Putative chemotactic transducer
SmUMH9_0811	-9.82149	-0.179888	0.0804253	0.776722	0.996563	814873	815442	+	570	Transcriptional regulator, TetR family
SmUMH9_0812	-10.6107	-0.458013	0.555476	0.456089	0.996563	815454	816092	+	639	acetyltransferase, GNAT family
SmUMH9_0813	-9.50264	0.156153	0.0623677	0.802792	0.996563	816104	817084	+	981	FIG01056462: hypothetical protein
SmUMH9_0814	-9.1303	-0.689493	1.41897	0.233572	0.996563	817081	819240	-	2160	Potassium efflux system KefA protein / Small-conductance mechanosensitive channel
SmUMH9_0815	-8.30207	1.43602	4.30192	0.0380695	0.645691	819461	820183	-	723	Glutamate transport ATP-binding protein
SmUMH9_0816	-7.83025	-0.474803	0.786724	0.375092	0.996563	820180	820839	-	660	Glutamate transport membrane-spanning protein
SmUMH9_0817	-7.8255	0.548217	1.08354	0.297906	0.996563	820944	821687	-	744	Glutamine ABC transporter, periplasmic glutamine-binding protein (TC 3.A.1.3.2)
SmUMH9_0818	-9.21859	1.72343	6.0383	0.0139988	0.317495	822026	822292	-	267	Hypothetical Zinc-finger containing protein
SmUMH9_0819	NA	NA	NA	NA	NA	822433	822936	-	504	Non-specific DNA-binding protein Dps / Iron-binding ferritin-like antioxidant protein / Ferroxidase (EC 1.16.3.1)
SmUMH9_0820	-9.5586	-1.27063	4.55609	0.0328018	0.595162	823289	823843	+	555	DNA topology modulation protein
SmUMH9_0821	-10.0431	-1.43654	4.72395	0.0297453	0.549935	823825	824292	-	468	Putative sugar isomerase involved in processing of exogenous sialic acid
SmUMH9_0822	-8.264	-0.340317	0.404405	0.524823	0.996563	824425	825312	-	888	Putative DMT superfamily metabolite efflux protein precursor
SmUMH9_0823	-10.6386	0.595225	0.840444	0.35927	0.996563	825899	826231	+	333	Attachment invasion locus protein precursor
SmUMH9_0824	-8.2158	0.159435	0.0810195	0.77592	0.996563	826319	827302	-	984	Nitrilase (EC 3.5.5.1)
SmUMH9_0825	-11.1312	0.271624	0.180258	0.671151	0.996563	827394	828266	+	873	Transcriptional regulators, LysR family
SmUMH9_0826	-9.56991	-0.463068	0.488303	0.484685	0.996563	828270	828800	-	531	acetyltransferase, GNAT family
SmUMH9_0827	-9.10628	0.991851	2.54565	0.110598	0.973913	828864	830234	-	1371	Gluconate permease
SmUMH9_0828	-9.43528	1.29082	4.20351	0.0403404	0.66965	830340	831116	-	777	Hydroxypyruvate isomerase (EC 5.3.1.22)
SmUMH9_0829	-10.9565	0.265438	0.193812	0.659763	0.996563	831120	831752	-	633	Ribulose-5-phosphate 4-epimerase and related epimerases and aldolases
SmUMH9_0830	-9.52223	0.667987	1.01459	0.313806	0.996563	831749	833008	-	1260	FIG00641944: hypothetical protein
SmUMH9_0831	-8.50371	0.935345	2.40119	0.121243	0.996563	833008	833922	-	915	D-beta-hydroxybutyrate dehydrogenase (EC 1.1.1.30)
SmUMH9_0832	-8.44836	-0.0502278	0.00804854	0.928515	0.996563	834206	834976	+	771	Glycerol-3-phosphate regulon repressor, DeoR family
SmUMH9_0833	NA	NA	NA	NA	NA	834990	835106	-	117	hypothetical protein
SmUMH9_0834	-9.53879	0.274353	0.1997	0.654963	0.996563	835777	836544	-	768	COG2041: Sulfite oxidase and related enzymes
SmUMH9_0835	-8.82315	0.269822	0.206074	0.649862	0.996563	836537	837142	-	606	Thiosulfate reductase cytochrome B subunit (membrane anchoring protein)
SmUMH9_0836	-10.0572	0.426778	0.507172	0.476366	0.996563	837155	837781	-	627	FIG01055945: hypothetical protein
SmUMH9_0837	-9.442	1.41481	3.65876	0.0557751	0.794083	837922	838593	+	672	DNA-binding heavy metal response regulator
SmUMH9_0838	-10.0128	0.482746	0.565159	0.452189	0.996563	838617	840011	+	1395	Signal transduction histidine kinase
SmUMH9_0839	-8.69657	0.254261	0.150076	0.698463	0.996563	840639	841367	+	729	Putative transcriptional regulator MarT (Putative transcriptional regulatory protein)
SmUMH9_0840	-9.7362	0.400881	0.341497	0.558966	0.996563	842004	842165	+	162	two component transcriptional regulator, LuxR family
SmUMH9_0841	-7.62567	0.638188	1.45854	0.227162	0.996563	842595	843182	+	588	CFA/I fimbrial major subunit
SmUMH9_0842	-8.43168	0.512797	0.51109	0.474667	0.996563	843260	843928	+	669	CFA/I fimbrial auxiliary subunit
SmUMH9_0843	-6.48297	0.745017	2.71916	0.0991502	0.953804	843979	846498	+	2520	CFA/I fimbrial subunit C usher protein
SmUMH9_0844	-6.46308	0.301367	0.484255	0.486501	0.996563	846488	848122	+	1635	CFA/I fimbrial minor adhesin
SmUMH9_0845	-8.13459	0.757327	1.76032	0.184585	0.996563	848141	848800	+	660	CFA/I fimbrial chaperone
SmUMH9_0846	-8.99412	0.291418	0.225433	0.634931	0.996563	848797	850263	-	1467	Osmosensitive K+ channel histidine kinase KdpD (EC 2.7.3.-)
SmUMH9_0847	NA	NA	NA	NA	NA	850267	850980	-	714	Two-component response regulator
SmUMH9_0848	-9.21393	-0.46936	0.64469	0.422017	0.996563	851131	851742	+	612	Thiosulfate reductase cytochrome B subunit (membrane anchoring protein)
SmUMH9_0849	-8.42787	0.406668	0.477128	0.489726	0.996563	851753	852529	+	777	COG2041: Sulfite oxidase and related enzymes
SmUMH9_0850	NA	NA	NA	NA	NA	852589	852879	+	291	FIG01055690: hypothetical protein
SmUMH9_0851	NA	NA	NA	NA	NA	852945	853415	+	471	membrane protein
SmUMH9_0852	-8.34177	0.151936	0.0710441	0.789823	0.996563	853460	855499	-	2040	High-affinity choline uptake protein BetT
SmUMH9_0853	-9.21433	-0.401195	0.36673	0.544792	0.996563	855914	856501	+	588	HTH-type transcriptional regulator BetI
SmUMH9_0854	-8.69995	0.244797	0.154867	0.693927	0.996563	856516	857988	+	1473	Betaine aldehyde dehydrogenase (EC 1.2.1.8)
SmUMH9_0855	-7.20026	-0.167637	0.134071	0.714248	0.996563	858126	859793	+	1668	Choline dehydrogenase (EC 1.1.99.1)
SmUMH9_0856	-6.74874	-0.144137	0.105919	0.744839	0.996563	859903	861528	-	1626	Ferredoxin-dependent glutamate synthase (EC 1.4.7.1)
SmUMH9_0857	-6.77885	0.908954	3.32399	0.068276	0.855682	861715	862305	-	591	response regulator receiver protein
SmUMH9_0858	-8.35668	-0.683981	1.58001	0.20876	0.996563	862327	862857	-	531	GGDEF/EAL domain protein YhjH
SmUMH9_0859	-10.8074	-0.479887	0.506109	0.476828	0.996563	862915	863091	+	177	hypothetical protein
SmUMH9_0860	-7.27475	1.86727	10.9866	0.00091772	0.0305985	863544	864098	+	555	type 1 fimbriae major subunit FimA
SmUMH9_0861	-5.30305	1.50676	11.8592	0.000573785	0.0201652	864147	864833	+	687	pili assembly chaperone
SmUMH9_0862	-5.13424	1.7424	17.3599	3.09276e-05	0.0013556	864930	867440	+	2511	type 1 fimbriae anchoring protein FimD
SmUMH9_0863	-7.2672	0.688202	1.95276	0.162289	0.996563	867488	868522	+	1035	Putative exported protein precursor
SmUMH9_0864	-10.7516	0.339344	0.259872	0.610208	0.996563	868596	869054	-	459	Right origin-binding protein
SmUMH9_0865	-7.05484	0.945477	3.02822	0.0818275	0.91317	869261	870841	-	1581	Malate:quinone oxidoreductase (EC 1.1.5.4)
SmUMH9_0866	-9.64498	0.775571	1.43525	0.230909	0.996563	871303	872730	-	1428	Alkaline phosphatase (EC 3.1.3.1)
SmUMH9_0867	-11.9301	0.434463	0.497767	0.480483	0.996563	872861	873568	-	708	Glutathione S-transferase (EC 2.5.1.18)
SmUMH9_0868	-10.661	0.21214	0.11906	0.730057	0.996563	873643	874299	-	657	Transcriptional regulator, ArsR family
SmUMH9_0869	-10.5202	-0.417439	0.400267	0.526952	0.996563	874502	874849	+	348	Antibiotic biosynthesis monooxygenase
SmUMH9_0870	-9.02229	0.631642	1.07318	0.300229	0.996563	874881	875612	-	732	putative hydrolase
SmUMH9_0871	-7.74209	0.525172	0.796001	0.372292	0.996563	875745	876641	+	897	Transcriptional regulator, LysR family
SmUMH9_0872	-9.66234	0.344458	0.254858	0.613675	0.996563	876741	877307	+	567	FIG01055700: hypothetical protein
SmUMH9_0873	-10.2698	1.11886	2.67691	0.101813	0.954741	877423	877893	-	471	Cyanate hydratase (EC 4.2.1.104)
SmUMH9_0874	-8.15031	0.726426	1.26163	0.261344	0.996563	877913	878566	-	654	Carbonic anhydrase (EC 4.2.1.1)
SmUMH9_0875	-9.75547	0.741345	1.16141	0.281173	0.996563	878681	879580	+	900	Cyn operon transcriptional activator
SmUMH9_0876	-6.8913	0.177835	0.153452	0.695258	0.996563	879603	880907	-	1305	Permeases of the major facilitator superfamily
SmUMH9_0877	-7.84818	0.648709	1.19611	0.274101	0.996563	881585	883177	+	1593	Putative ATPase component of ABC transporter with duplicated ATPase domain
SmUMH9_0878	-10.8759	-1.25914	3.71045	0.0540727	0.78125	883229	883984	-	756	Molybdopterin biosynthesis protein MoeB
SmUMH9_0879	-11.0537	0.31648	0.233317	0.629075	0.996563	883987	885225	-	1239	Molybdopterin biosynthesis protein MoeA
SmUMH9_0880	-10.6409	0.416364	0.413436	0.520231	0.996563	885381	885920	+	540	FIG027190: Putative transmembrane protein
SmUMH9_0881	-10.1545	-0.288432	0.244847	0.620727	0.996563	886290	887234	+	945	Isoaspartyl aminopeptidase (EC 3.4.19.5) @ Asp-X dipeptidase
SmUMH9_0882	-9.90364	-0.144128	0.0586682	0.808613	0.996563	887254	889131	+	1878	Dipeptide transport ATP-binding protein DppD in protein degradation cluster
SmUMH9_0883	-7.89919	0.369851	0.463036	0.496209	0.996563	889155	890690	+	1536	Dipeptide-binding ABC transporter, periplasmic substrate-binding component (TC 3.A.1.5.2); Putative hemin-binding lipoprotein
SmUMH9_0884	-8.62487	0.0536861	0.00843407	0.926827	0.996563	890743	891663	+	921	Dipeptide transport system permease protein DppB (TC 3.A.1.5.2)
SmUMH9_0885	-9.03063	-0.0856805	0.0197301	0.888293	0.996563	891673	892581	+	909	Dipeptide transport system permease protein DppC (TC 3.A.1.5.2)
SmUMH9_0886	-9.53575	-0.677163	1.22291	0.268789	0.996563	892682	892924	+	243	CcdA protein (antitoxin to CcdB)
SmUMH9_0887	-8.73742	-0.443646	0.549483	0.458529	0.996563	893281	894123	-	843	S-formylglutathione hydrolase (EC 3.1.2.12)
SmUMH9_0888	-8.81108	-0.316558	0.281114	0.595972	0.996563	894138	895262	-	1125	S-(hydroxymethyl)glutathione dehydrogenase (EC 1.1.1.284)
SmUMH9_0889	-9.31874	0.541684	0.778748	0.377524	0.996563	895293	896213	-	921	LysR family transcriptional regulator YneJ
SmUMH9_0890	-9.66627	0.915835	2.22226	0.136034	0.996563	896319	897476	+	1158	Possible MFS Superfamily transporter precursor
SmUMH9_0891	NA	NA	NA	NA	NA	897721	898386	+	666	GTP cyclohydrolase I (EC 3.5.4.16) type 1
SmUMH9_0892	-9.47184	0.322138	0.256277	0.61269	0.996563	898466	899638	+	1173	FIG00924762: possible membrane protein
SmUMH9_0893	-9.168	-0.0772873	0.0140058	0.905793	0.996563	899766	900803	+	1038	Mgl repressor and galactose ultrainduction factor GalS, HTH-type transcriptional regulator
SmUMH9_0894	-8.36875	0.416369	0.537063	0.463652	0.996563	901068	902060	+	993	Galactose/methyl galactoside ABC transport system, D-galactose-binding periplasmic protein MglB (TC 3.A.1.2.3)
SmUMH9_0895	-8.28132	-0.126697	0.0497189	0.823553	0.996563	902160	903668	+	1509	Galactose/methyl galactoside ABC transport system, ATP-binding protein MglA (EC 3.6.3.17)
SmUMH9_0896	-7.53685	-0.179471	0.133789	0.714535	0.996563	903680	904690	+	1011	Galactose/methyl galactoside ABC transport system, permease protein MglC (TC 3.A.1.2.3)
SmUMH9_0897	-7.4894	0.422873	0.70399	0.401446	0.996563	904757	905500	-	744	SanA protein
SmUMH9_0898	-9.44693	-0.39352	0.434674	0.509704	0.996563	905670	907367	-	1698	NAD-dependent malic enzyme (EC 1.1.1.38)
SmUMH9_0899	-10.8204	-0.157019	0.0616613	0.803889	0.996563	907589	908473	-	885	Cytidine deaminase (EC 3.5.4.5)
SmUMH9_0900	-11.5604	0.422625	0.424094	0.514901	0.996563	908611	909306	-	696	LrgA-associated membrane protein LrgB
SmUMH9_0901	-9.86678	0.287017	0.234087	0.62851	0.996563	909303	909710	-	408	Antiholin-like protein LrgA
SmUMH9_0902	-8.03748	0.382285	0.523145	0.469503	0.996563	909849	911063	-	1215	Putative multidrug resistance protein
SmUMH9_0903	-9.13405	0.437996	0.490525	0.483693	0.996563	911194	912261	-	1068	Putative sugar ABC transporter precursor
SmUMH9_0904	-9.92768	0.629249	0.930972	0.33461	0.996563	912484	914436	-	1953	Methionyl-tRNA synthetase (EC 6.1.1.10)
SmUMH9_0905	-8.16877	1.05154	2.96814	0.0849195	0.91802	914671	915783	+	1113	Scaffold protein for [4Fe-4S] cluster assembly ApbC, MRP-like
SmUMH9_0906	-9.36118	-0.317554	0.2693	0.603802	0.996563	915829	916458	-	630	Probable transmembrane protein
SmUMH9_0907	-7.75493	0.0132126	0.000611861	0.980266	0.998975	916771	917331	+	561	Uridine kinase (EC 2.7.1.48) [C1]
SmUMH9_0908	-9.10619	0.0771711	0.0155344	0.900811	0.996563	917443	918039	+	597	Deoxycytidine triphosphate deaminase (EC 3.5.4.13)
SmUMH9_0909	-9.7383	0.0427221	0.00435852	0.947363	0.997177	918084	919916	+	1833	A/G-specific adenine glycosylase (EC 3.2.2.-)
SmUMH9_0910	-7.89782	0.167805	0.0907539	0.763221	0.996563	920092	921444	+	1353	C4-dicarboxylate transporter DcuC (TC 2.A.61.1.1)
SmUMH9_0911	-7.43488	1.03284	3.72383	0.0536411	0.777895	921476	923059	-	1584	Putative capsular polysaccharide transport protein YegH
SmUMH9_0912	-9.59751	-3.3923	21.3069	3.9132e-06	0.000206289	923720	924565	+	846	UTP--glucose-1-phosphate uridylyltransferase (EC 2.7.7.9)
SmUMH9_0913	-9.44377	-2.40931	9.07227	0.00259515	0.0763755	924619	925512	+	894	UTP--glucose-1-phosphate uridylyltransferase (EC 2.7.7.9)
SmUMH9_0914	-10.5822	-3.09055	10.1404	0.00145052	0.0456329	926267	927097	+	831	Polysaccharide export lipoprotein Wza
SmUMH9_0915	NA	NA	NA	NA	NA	927178	927546	+	369	Low molecular weight protein-tyrosine-phosphatase Wzb (EC 3.1.3.48)
SmUMH9_0916	-8.6188	-3.5507	31.3134	2.19556e-08	1.61602e-06	927625	929706	+	2082	Tyrosine-protein kinase Wzc (EC 2.7.10.2)
SmUMH9_0917	-9.79844	-1.87463	7.47132	0.00626897	0.166362	929999	930484	+	486	N-Acetylneuraminate cytidylyltransferase (EC 2.7.7.43)
SmUMH9_0918	-8.03774	-3.83405	45.4935	1.53144e-11	1.7069e-09	930488	932728	+	2241	N-acetylneuraminate synthase (EC 2.5.1.56)
SmUMH9_0919	-10.7715	-3.25396	19.1151	1.23064e-05	0.000600092	932744	933967	+	1224	COG2244: Membrane protein involved in the export of O-antigen and teichoic acid
SmUMH9_0920	NA	NA	NA	NA	NA	935367	935534	+	168	hypothetical protein
SmUMH9_0921	-7.95993	-2.45234	22.5916	2.00361e-06	0.000108557	935674	936702	+	1029	Uncharacterized 42.6 kDa protein in cps region (ORF8)
SmUMH9_0922	-8.63109	-2.92003	25.4345	4.57651e-07	2.70499e-05	936702	938036	+	1335	hypothetical protein
SmUMH9_0923	-9.24103	-2.97206	5.29851	0.0213436	0.433654	938068	939129	+	1062	Glycosyl transferase, group 1
SmUMH9_0924	-11.0868	-5.31661	51.1432	8.58669e-13	1.45638e-10	939126	940190	+	1065	Glycosyltransferase (EC 2.4.1.-)
SmUMH9_0925	-8.50272	-4.47434	49.3706	2.11893e-12	3.17921e-10	940371	941675	+	1305	Mannose-1-phosphate guanylyltransferase (GDP) (EC 2.7.7.22)
SmUMH9_0926	-7.90436	-2.99721	29.7977	4.79548e-08	3.28196e-06	941739	943112	+	1374	Phosphomannomutase (EC 5.4.2.8)
SmUMH9_0927	-7.37338	-3.22085	41.1235	1.42905e-10	1.35969e-08	943372	944634	+	1263	Colanic acid biosynthsis UDP-glucose lipid carrier transferase WcaJ
SmUMH9_0928	-6.60472	0.679841	2.21501	0.136674	0.996563	944733	946058	+	1326	FIG01055667: hypothetical protein
SmUMH9_0929	-6.62019	0.769308	2.77749	0.0955981	0.94864	946265	948811	-	2547	Fibronectin type III domain protein
SmUMH9_0930	-6.0235	0.636368	2.11595	0.145771	0.996563	949892	951664	+	1773	ABC-type protease exporter, ATP-binding component PrtD/AprD
SmUMH9_0931	-7.35081	-0.155763	0.10623	0.744478	0.996563	951717	953048	+	1332	Alkaline protease secretion protein aprE
SmUMH9_0932	-6.75799	0.56621	1.48415	0.223126	0.996563	953051	954427	+	1377	ABC exporter for hemopore HasA, outer membrane component HasF
SmUMH9_0933	-9.52191	-5.10742	57.3377	3.67045e-14	9.54562e-12	955397	955948	+	552	UDP-glucose 4-epimerase (EC 5.1.3.2)
SmUMH9_0934	-8.635	-2.37684	11.231	0.000804408	0.0270517	956883	957053	+	171	dTDP-4-dehydrorhamnose 3,5-epimerase (EC 5.1.3.13)
SmUMH9_0935	-10.8877	-0.129851	0.0190517	0.890218	0.996563	957666	957935	+	270	dTDP-4-dehydrorhamnose reductase (EC 1.1.1.133)
SmUMH9_0936	-13.3776	-0.522799	0.68141	0.409102	0.996563	958054	958716	+	663	O-antigen export system permease protein RfbD
SmUMH9_0937	-8.82889	-5.72541	64.6559	8.91873e-16	3.16291e-13	958706	959923	+	1218	Teichoic acid export ATP-binding protein TagH (EC 3.6.3.40)
SmUMH9_0938	-10.1401	-5.26295	50.8206	1.01205e-12	1.645e-10	960925	962889	+	1965	putative glycosyl transferase
SmUMH9_0939	-10.6388	-6.44552	98.1312	3.91561e-23	5.09159e-20	962889	964133	+	1245	Beta-1,3-glucosyltransferase
SmUMH9_0940	-13.8307	-2.04382	10.6935	0.00107513	0.0349506	965985	967391	+	1407	6-phosphogluconate dehydrogenase, decarboxylating (EC 1.1.1.44)
SmUMH9_0941	-8.28557	0.161354	0.0721272	0.788264	0.996563	967467	968087	-	621	Phosphoribosyl-AMP cyclohydrolase (EC 3.5.4.19) / Phosphoribosyl-ATP pyrophosphatase (EC 3.6.1.31)
SmUMH9_0942	-8.88469	0.82802	1.52304	0.21716	0.996563	968081	968857	-	777	Imidazole glycerol phosphate synthase cyclase subunit (EC 4.1.3.-)
SmUMH9_0943	NA	NA	NA	NA	NA	968839	969576	-	738	Phosphoribosylformimino-5-aminoimidazole carboxamide ribotide isomerase (EC 5.3.1.16)
SmUMH9_0944	-9.34823	0.461814	0.52729	0.467749	0.996563	969582	970172	-	591	Imidazole glycerol phosphate synthase amidotransferase subunit (EC 2.4.2.-)
SmUMH9_0945	-8.26217	0.439441	0.568701	0.450776	0.996563	970172	971239	-	1068	Histidinol-phosphatase (EC 3.1.3.15) / Imidazoleglycerol-phosphate dehydratase (EC 4.2.1.19)
SmUMH9_0946	-9.41252	0.202519	0.109484	0.740733	0.996563	971236	972324	-	1089	Histidinol-phosphate aminotransferase (EC 2.6.1.9)
SmUMH9_0947	-9.18175	0.678662	1.29903	0.254391	0.996563	972321	973628	-	1308	Histidinol dehydrogenase (EC 1.1.1.23)
SmUMH9_0948	-9.92185	-0.455697	0.56521	0.452169	0.996563	973633	974502	-	870	ATP phosphoribosyltransferase (EC 2.4.2.17)
SmUMH9_0949	-8.95875	-1.13678	3.92295	0.0476313	0.728411	974981	975805	+	825	Nucleoside-diphosphate-sugar epimerases
SmUMH9_0950	-9.94841	0.491379	0.612639	0.433796	0.996563	975798	976727	-	930	Cys regulon transcriptional activator CysB
SmUMH9_0951	-9.4086	-0.191597	0.0862938	0.768943	0.996563	976977	977909	+	933	Agmatinase (EC 3.5.3.11)
SmUMH9_0952	-8.33782	0.323565	0.336218	0.56202	0.996563	977986	979371	+	1386	sodium-solute symporter, putative
SmUMH9_0953	-12.1038	0.4464	0.432959	0.51054	0.996563	979471	980283	+	813	5-aminopentanamidase (EC 3.5.1.30)
SmUMH9_0954	-9.6699	0.181672	0.0863522	0.768867	0.996563	980347	981330	-	984	Magnesium and cobalt transport protein CorA
SmUMH9_0955	-11.3133	1.05887	2.08798	0.148462	0.996563	981342	981761	-	420	PhnO protein
SmUMH9_0956	-10.071	0.213456	0.115248	0.734247	0.996563	981893	982993	+	1101	Soluble aldose sugar dehydrogenase, PQQ-dependent (EC 1.1.5.-)
SmUMH9_0957	-9.40497	-0.593027	0.898791	0.343106	0.996563	983007	983627	-	621	Uncharacterized glutathione S-transferase-like protein
SmUMH9_0958	-8.40095	0.987668	2.16046	0.141603	0.996563	983717	984373	-	657	Phosphoserine phosphatase (EC 3.1.3.3)
SmUMH9_0959	-10.195	0.142002	0.0501298	0.822838	0.996563	984659	985684	+	1026	2-Oxobutyrate oxidase, putative
SmUMH9_0960	-8.59898	0.153316	0.070699	0.790322	0.996563	985744	986889	-	1146	Cystathionine gamma-lyase (EC 4.4.1.1)
SmUMH9_0961	-7.80577	-0.315452	0.379509	0.537866	0.996563	986902	988269	-	1368	Cystathionine beta-synthase (EC 4.2.1.22)
SmUMH9_0962	-9.08192	-0.428832	0.451384	0.501679	0.996563	988255	988383	+	129	hypothetical protein
SmUMH9_0963	-8.91754	-0.121769	0.0423563	0.836942	0.996563	988736	989941	+	1206	D-alanyl-D-alanine carboxypeptidase (EC 3.4.16.4)
SmUMH9_0964	-9.91688	0.727242	1.26609	0.260501	0.996563	990041	990538	-	498	MrfF
SmUMH9_0965	-7.52043	0.155606	0.094102	0.759026	0.996563	990552	991469	-	918	hypothetical protein
SmUMH9_0966	NA	NA	NA	NA	NA	991603	991932	-	330	hypothetical protein
SmUMH9_0967	-9.90895	0.799189	1.21827	0.269701	0.996563	992598	993119	+	522	Type-1 fimbrial protein, A chain precursor
SmUMH9_0968	-12.2509	0.214772	0.108667	0.741666	0.996563	993198	993734	+	537	MrfB
SmUMH9_0969	-7.32465	0.0488521	0.0102274	0.919447	0.996563	993781	996315	+	2535	FIG027785: Fimbriae usher protein StfC
SmUMH9_0970	-8.38264	-0.0781878	0.0201424	0.88714	0.996563	996436	997161	+	726	Periplasmic fimbrial chaperone StfD
SmUMH9_0971	-11.732	-0.204892	0.1057	0.745094	0.996563	997231	997869	+	639	MrfE
SmUMH9_0972	-9.32307	-0.325557	0.302335	0.582422	0.996563	997977	998474	+	498	Minor fimbrial subunit StfG
SmUMH9_0973	-8.89902	0.219786	0.105655	0.745146	0.996563	998499	998921	+	423	hypothetical protein
SmUMH9_0974	-7.13802	1.43716	5.8159	0.0158819	0.353577	998918	1000306	+	1389	Peptidyl-prolyl cis-trans isomerase (EC 5.2.1.8)
SmUMH9_0975	-10.2867	0.77282	1.40819	0.235358	0.996563	1000303	1000968	+	666	hypothetical protein
SmUMH9_0976	-9.77964	-0.29595	0.24252	0.622392	0.996563	1001023	1002390	-	1368	L-serine dehydratase, beta subunit (EC 4.3.1.17) / L-serine dehydratase, alpha subunit (EC 4.3.1.17)
SmUMH9_0977	-10.1325	-0.283505	0.194456	0.659234	0.996563	1002483	1003700	-	1218	Serine transporter
SmUMH9_0978	-8.09391	0.0880659	0.0192628	0.889616	0.996563	1004761	1005615	-	855	Deoxyribose operon repressor, DeoR family
SmUMH9_0979	-8.61126	0.359789	0.352016	0.552974	0.996563	1005678	1006358	-	681	Deoxyribose-phosphate aldolase (EC 4.1.2.4)
SmUMH9_0980	-9.16219	0.302809	0.249468	0.61745	0.996563	1006572	1007408	+	837	Putative uncharacterized protein STY3991
SmUMH9_0981	-11.7694	-0.177038	0.0817689	0.774914	0.996563	1007446	1008051	-	606	Putative permease
SmUMH9_0982	-9.45892	-0.0791656	0.0169512	0.896411	0.996563	1008057	1008791	-	735	Putative membrane protein
SmUMH9_0983	-7.44432	0.600363	1.45658	0.227475	0.996563	1008939	1009784	+	846	5'-methylthioadenosine nucleosidase (EC 3.2.2.16) / S-adenosylhomocysteine nucleosidase (EC 3.2.2.9)
SmUMH9_0984	-9.78999	0.421118	0.381039	0.537048	0.996563	1009925	1010437	+	513	Proteinase inhibitor I11, ecotin precursor
SmUMH9_0985	NA	NA	NA	NA	NA	1010498	1011334	-	837	Transcriptional regulator, LysR family
SmUMH9_0986	-11.0409	0.340238	0.316795	0.57354	0.996563	1011516	1012631	+	1116	Candidate type III effector Hop protein
SmUMH9_0987	-11.2632	0.325358	0.287209	0.592015	0.996563	1012628	1013629	+	1002	4-hydroxythreonine-4-phosphate dehydrogenase (EC 1.1.1.262)
SmUMH9_0988	-10.7056	0.549987	0.756701	0.384363	0.996563	1013662	1014354	+	693	4-hydroxythreonine-4-phosphate dehydrogenase (EC 1.1.1.262)
SmUMH9_0989	-9.87644	-0.440632	0.516964	0.472139	0.996563	1014568	1014891	+	324	hypothetical protein
SmUMH9_0990	-7.50599	0.717298	1.95051	0.162531	0.996563	1015088	1016752	+	1665	Phospholipase A1
SmUMH9_0991	-7.53497	0.428035	0.677635	0.410402	0.996563	1016749	1017522	+	774	Accessory protein
SmUMH9_0992	-6.96409	1.00126	3.59082	0.0580995	0.798883	1017572	1018366	-	795	RNA polymerase sigma-70 factor, ECF subfamily
SmUMH9_0993	-8.14476	0.712302	1.6292	0.201814	0.996563	1018470	1018910	-	441	4-carboxymuconolactone decarboxylase domain/alkylhydroperoxidase AhpD family core domain protein
SmUMH9_0994	-8.90638	-0.62532	1.16843	0.279725	0.996563	1019211	1020767	-	1557	TrkA, Potassium channel-family protein
SmUMH9_0995	-9.30745	-0.0980317	0.0230117	0.879427	0.996563	1021194	1021583	+	390	Inner membrane protein
SmUMH9_0996	-10.1931	0.687779	1.0487	0.305808	0.996563	1021629	1021892	-	264	Glutaredoxin 1
SmUMH9_0997	NA	NA	NA	NA	NA	1022123	1022425	+	303	YbjC protein, clustered with oxygen-insensitive NADPH nitroreductase
SmUMH9_0998	-10.1657	0.137412	0.0454063	0.831259	0.996563	1022480	1023382	+	903	Ribosomal protein S6 glutaminyl transferase
SmUMH9_0999	-9.63149	0.0201411	0.000985041	0.974962	0.998975	1023518	1023997	+	480	putative sensory transduction regulator
SmUMH9_1000	-6.55603	0.444663	0.964767	0.325989	0.996563	1024404	1025513	+	1110	Putrescine ABC transporter putrescine-binding protein PotF (TC 3.A.1.11.2)
SmUMH9_1001	-7.68049	0.563661	1.13652	0.286388	0.996563	1025636	1026769	+	1134	Putrescine transport ATP-binding protein PotG (TC 3.A.1.11.2)
SmUMH9_1002	-8.0546	0.449164	0.626151	0.428771	0.996563	1026794	1027756	+	963	Putrescine transport system permease protein PotH (TC 3.A.1.11.2)
SmUMH9_1003	-8.22534	0.363753	0.370125	0.542936	0.996563	1027753	1028598	+	846	Putrescine transport system permease protein PotI (TC 3.A.1.11.2)
SmUMH9_1004	-10.5855	0.581799	0.752071	0.385821	0.996563	1028712	1029182	+	471	Putative inner membrane protein
SmUMH9_1005	-9.03258	-0.314175	0.256722	0.612381	0.996563	1029252	1030379	+	1128	23S rRNA (Uracil-5-) -methyltransferase rumB (EC 2.1.1.-)
SmUMH9_1006	-11.1175	0.305	0.223406	0.636457	0.996563	1030376	1030660	-	285	RelE/StbE replicon stabilization toxin
SmUMH9_1007	-10.6757	-1.09814	2.69096	0.100919	0.954523	1030650	1030901	-	252	RelB/StbD replicon stabilization protein (antitoxin to RelE/StbE)
SmUMH9_1008	-8.43211	-0.539858	0.649692	0.420223	0.996563	1031003	1031737	-	735	Arginine ABC transporter, periplasmic arginine-binding protein ArtJ
SmUMH9_1009	-7.65692	0.110549	0.041807	0.837988	0.996563	1031935	1032603	-	669	Arginine ABC transporter, permease protein ArtM
SmUMH9_1010	-8.07341	0.000246723	1.92998e-07	0.999649	0.999888	1032603	1033319	-	717	Arginine ABC transporter, permease protein ArtQ
SmUMH9_1011	-8.88186	-0.00414068	4.3339e-05	0.994747	0.999656	1033329	1034060	-	732	Arginine ABC transporter, periplasmic arginine-binding protein ArtI
SmUMH9_1012	-8.37053	0.225134	0.153018	0.695668	0.996563	1034093	1034842	-	750	Arginine ABC transporter, ATP-binding protein ArtP
SmUMH9_1013	-9.07999	0.201861	0.112743	0.737042	0.996563	1035086	1035628	-	543	probable lipoprotein
SmUMH9_1014	NA	NA	NA	NA	NA	1035788	1036111	+	324	FIG00639119: hypothetical protein
SmUMH9_1015	-9.87783	0.856057	1.9824	0.159137	0.996563	1036231	1037067	+	837	N-acetylmuramoyl-L-alanine amidase (EC 3.5.1.28)
SmUMH9_1016	-11.2369	-0.163199	0.0675613	0.794921	0.996563	1037068	1038078	-	1011	Putative nucleotide di-P-sugar epimerase or dehydratase
SmUMH9_1017	-7.86547	0.189774	0.132816	0.71553	0.996563	1038237	1039676	-	1440	FIG01055587: hypothetical protein
SmUMH9_1018	NA	NA	NA	NA	NA	1039827	1040174	+	348	Putative inner membrane protein
SmUMH9_1019	-7.8895	1.36835	4.24419	0.0393848	0.656582	1040175	1040999	-	825	RpiR family transcriptional regulator
SmUMH9_1020	-7.60541	0.0627629	0.0159179	0.8996	0.996563	1041169	1042725	+	1557	PTS system, maltose and glucose-specific IIC component (EC 2.7.1.69) / PTS system, maltose and glucose-specific IIB component (EC 2.7.1.69)
SmUMH9_1021	-8.62949	-0.0804193	0.0207244	0.885532	0.996563	1042722	1043417	+	696	N-acetylmannosamine-6-phosphate 2-epimerase (EC 5.1.3.9)
SmUMH9_1022	-9.55609	-0.319542	0.251506	0.616016	0.996563	1043448	1044464	-	1017	Low-specificity L-threonine aldolase (EC 4.1.2.48)
SmUMH9_1023	-9.93007	0.51754	0.727696	0.393631	0.996563	1044541	1046262	-	1722	Pyruvate oxidase [ubiquinone, cytochrome] (EC 1.2.2.2)
SmUMH9_1024	-9.20302	0.641762	1.14328	0.28496	0.996563	1046462	1047463	-	1002	NADH oxidoreductase hcr (EC 1.-.-.-)
SmUMH9_1025	-8.89814	0.730266	1.462	0.226612	0.996563	1047520	1049169	-	1650	Hydroxylamine reductase (EC 1.7.-.-)
SmUMH9_1026	-10.2558	0.450178	0.532606	0.465513	0.996563	1049350	1050246	-	897	FIG003145: Surface protein
SmUMH9_1027	-10.7298	-0.39811	0.348205	0.555131	0.996563	1050434	1052092	+	1659	Predicted ATP-dependent endonuclease of the OLD family, YbjD subgroup
SmUMH9_1028	-8.88352	0.572334	0.873127	0.350091	0.996563	1052110	1053063	-	954	Virulence factor VirK
SmUMH9_1029	-9.09083	-0.0135702	0.000508501	0.982009	0.998975	1053258	1054373	+	1116	Macrolide-specific efflux protein MacA
SmUMH9_1030	-8.57687	0.0378926	0.00471282	0.945268	0.997177	1054373	1056316	+	1944	Macrolide export ATP-binding/permease protein MacB (EC 3.6.3.-)
SmUMH9_1031	-9.48782	0.596116	0.929779	0.33492	0.996563	1056404	1056625	-	222	Cold shock protein CspD
SmUMH9_1032	-8.2063	1.30993	4.68	0.0305158	0.56152	1056981	1057301	+	321	ATP-dependent Clp protease adaptor protein ClpS
SmUMH9_1033	-8.39978	0.743873	1.49124	0.222025	0.996563	1057329	1059608	+	2280	ATP-dependent Clp protease ATP-binding subunit ClpA
SmUMH9_1034	NA	NA	NA	NA	NA	1059814	1060032	-	219	Translation initiation factor 1
SmUMH9_1035	-10.3532	-0.601906	0.781306	0.376742	0.996563	1060138	1060863	-	726	Leucyl/phenylalanyl-tRNA--protein transferase (EC 2.3.2.6)
SmUMH9_1036	-9.88549	0.549093	0.725488	0.39435	0.996563	1060893	1062632	-	1740	Transport ATP-binding protein CydC
SmUMH9_1037	-9.76029	-0.114105	0.0354667	0.850621	0.996563	1062635	1064401	-	1767	Transport ATP-binding protein CydD
SmUMH9_1038	-11.972	-1.63668	7.73042	0.00542981	0.14635	1064642	1065613	-	972	Thioredoxin reductase (EC 1.8.1.9)
SmUMH9_1039	-10.4404	-1.61448	6.04794	0.0139225	0.317495	1066268	1066762	+	495	Leucine-responsive regulatory protein, regulator for leucine (or lrp) regulon and high-affinity branched-chain amino acid transport system
SmUMH9_1040	NA	NA	NA	NA	NA	1066883	1070527	+	3645	Cell division protein FtsK
SmUMH9_1041	NA	NA	NA	NA	NA	1070726	1071337	+	612	Outer membrane lipoprotein carrier protein LolA
SmUMH9_1042	-9.10498	-0.627305	0.913691	0.339137	0.996563	1071345	1072691	+	1347	FIG065221: Holliday junction DNA helicase
SmUMH9_1043	NA	NA	NA	NA	NA	1072801	1074093	+	1293	Seryl-tRNA synthetase (EC 6.1.1.11)
SmUMH9_1044	-9.65694	0.772546	1.31692	0.251145	0.996563	1074145	1074510	-	366	hypothetical protein
SmUMH9_1045	-7.65808	0.97674	2.85842	0.0908967	0.941624	1074806	1075825	+	1020	Hypothetical MFS-type transporter protein YcaD
SmUMH9_1046	NA	NA	NA	NA	NA	1075875	1076615	-	741	Pyruvate formate-lyase activating enzyme (EC 1.97.1.4)
SmUMH9_1047	-7.15882	0.949543	3.15162	0.0758516	0.893949	1076895	1079177	-	2283	Pyruvate formate-lyase (EC 2.3.1.54)
SmUMH9_1048	-8.12424	0.723644	1.39161	0.238133	0.996563	1079232	1080092	-	861	Formate efflux transporter (TC 2.A.44 family)
SmUMH9_1049	-6.72426	0.416127	0.801316	0.3707	0.996563	1080553	1082316	-	1764	FIG00638589: hypothetical protein
SmUMH9_1050	-8.07693	0.379055	0.462443	0.496484	0.996563	1083802	1084848	+	1047	L-asparaginase (EC 3.5.1.1)
SmUMH9_1051	-8.20065	0.320439	0.314873	0.574705	0.996563	1085157	1086242	+	1086	Phosphoserine aminotransferase (EC 2.6.1.52)
SmUMH9_1052	-9.12326	-0.535206	0.817997	0.365766	0.996563	1086356	1087642	+	1287	5-Enolpyruvylshikimate-3-phosphate synthase (EC 2.5.1.19)
SmUMH9_1053	NA	NA	NA	NA	NA	1087909	1088598	+	690	Cytidylate kinase (EC 2.7.4.25)
SmUMH9_1054	NA	NA	NA	NA	NA	1088783	1090456	+	1674	SSU ribosomal protein S1p
SmUMH9_1055	NA	NA	NA	NA	NA	1090594	1090803	+	210	Integration host factor beta subunit
SmUMH9_1056	-7.91581	0.0097378	0.000348377	0.985108	0.999014	1091122	1093350	+	2229	DNA internalization-related competence protein ComEC/Rec2
SmUMH9_1057	NA	NA	NA	NA	NA	1093386	1095134	+	1749	Lipid A export ATP-binding/permease protein MsbA
SmUMH9_1058	NA	NA	NA	NA	NA	1095134	1096114	+	981	Tetraacyldisaccharide 4'-kinase (EC 2.7.1.130)
SmUMH9_1059	-7.49105	0.620298	1.42889	0.231946	0.996563	1096117	1097523	-	1407	FIG01055413: hypothetical protein
SmUMH9_1060	-11.3783	0.0692022	0.0106661	0.917743	0.996563	1098049	1098258	+	210	Cold shock protein CspE
SmUMH9_1061	-12.0029	-0.720064	1.16033	0.281397	0.996563	1098481	1098702	+	222	Cold shock protein CspI
SmUMH9_1062	-8.50743	-0.163645	0.0807135	0.776333	0.996563	1098936	1100042	+	1107	FIG004798: Putative cytoplasmic protein
SmUMH9_1063	NA	NA	NA	NA	NA	1100339	1100521	+	183	FIG002473: Protein YcaR in KDO2-Lipid A biosynthesis cluster
SmUMH9_1064	NA	NA	NA	NA	NA	1100518	1101267	+	750	3-deoxy-manno-octulosonate cytidylyltransferase (EC 2.7.7.38)
SmUMH9_1065	-7.30058	0.485622	0.940145	0.332241	0.996563	1101418	1102314	+	897	FIG01220590: hypothetical protein
SmUMH9_1066	-8.62523	-1.22906	4.18021	0.0408987	0.673189	1102322	1103095	-	774	Membrane Protein Functionally coupled to the MukBEF Chromosome Partitioning Mechanism
SmUMH9_1067	-12.17	-0.587895	0.871712	0.350482	0.996563	1103248	1104033	+	786	S-adenosylmethionine-dependent methyltransferase Functionally Coupled to the MukBEF Chromosome Partitioning Mechanism
SmUMH9_1068	NA	NA	NA	NA	NA	1104123	1105352	+	1230	Chromosome partition protein MukF
SmUMH9_1069	NA	NA	NA	NA	NA	1105360	1106061	+	702	Chromosome partition protein MukE
SmUMH9_1070	NA	NA	NA	NA	NA	1106058	1110506	+	4449	Chromosome partition protein MukB
SmUMH9_1071	-7.73853	-0.0398737	0.00409877	0.948953	0.997177	1110850	1112535	+	1686	L,D-transpeptidase YcbB
SmUMH9_1072	-9.83905	-0.256746	0.108133	0.742279	0.996563	1112716	1113264	+	549	FIG001587: exported protein
SmUMH9_1073	-9.90583	1.25492	3.13053	0.0768386	0.897447	1113329	1113976	+	648	Hypothetical metal-binding enzyme, YcbL homolog
SmUMH9_1074	-9.14405	-0.454897	0.58314	0.445084	0.996563	1114053	1115243	-	1191	Aspartate aminotransferase (EC 2.6.1.1)
SmUMH9_1075	-6.8811	0.617126	1.81273	0.178181	0.996563	1115488	1116615	-	1128	Outer membrane protein N precursor
SmUMH9_1076	NA	NA	NA	NA	NA	1116917	1118125	-	1209	Asparaginyl-tRNA synthetase (EC 6.1.1.22)
SmUMH9_1077	-7.26962	0.237942	0.249647	0.617323	0.996563	1118530	1119735	-	1206	Nicotinate phosphoribosyltransferase (EC 2.4.2.11)
SmUMH9_1078	-7.00153	-0.185385	0.142453	0.705855	0.996563	1119991	1121691	-	1701	diguanylate cyclase
SmUMH9_1079	-9.82227	0.447412	0.419873	0.517001	0.996563	1121714	1121851	+	138	hypothetical protein
SmUMH9_1080	-6.73612	0.346751	0.563288	0.452939	0.996563	1122028	1124646	+	2619	Membrane alanine aminopeptidase N (EC 3.4.11.2)
SmUMH9_1081	-11.3271	0.193019	0.0830252	0.773239	0.996563	1124703	1125476	-	774	Alkanesulfonates ABC transporter ATP-binding protein / Sulfonate ABC transporter, ATP-binding subunit SsuB
SmUMH9_1082	-10.3558	0.436537	0.491814	0.483119	0.996563	1125473	1126267	-	795	Alkanesulfonates transport system permease protein
SmUMH9_1083	-10.1137	0.531609	0.630727	0.427089	0.996563	1126279	1127427	-	1149	Alkanesulfonate monooxygenase (EC 1.14.14.5)
SmUMH9_1084	-9.79916	-0.16964	0.0647834	0.799089	0.996563	1127448	1128413	-	966	Alkanesulfonates-binding protein
SmUMH9_1085	-8.54634	0.0988005	0.0286701	0.865543	0.996563	1128438	1129016	-	579	FMN reductase (EC 1.5.1.29)
SmUMH9_1086	NA	NA	NA	NA	NA	1129101	1129214	-	114	hypothetical protein
SmUMH9_1087	-8.84408	-0.187933	0.1017	0.749799	0.996563	1129275	1130285	+	1011	Dihydroorotate dehydrogenase (EC 1.3.3.1)
SmUMH9_1088	-8.6249	-0.217048	0.135452	0.712845	0.996563	1130462	1131010	+	549	FIG01055820: hypothetical protein
SmUMH9_1089	-8.35926	0.151552	0.0696609	0.791831	0.996563	1131017	1132120	-	1104	Flavodoxin reductases (ferredoxin-NADPH reductases) family 1
SmUMH9_1090	-9.059	-1.04946	2.13744	0.143741	0.996563	1132188	1134350	+	2163	23S rRNA (guanine-N-2-) -methyltransferase rlmL EC 2.1.1.-)
SmUMH9_1091	-8.47488	1.28146	3.97594	0.0461546	0.728283	1134356	1136260	+	1905	COG0488: ATPase components of ABC transporters with duplicated ATPase domains
SmUMH9_1092	-9.68449	-1.88671	6.75379	0.00935488	0.228306	1136337	1137650	+	1314	Paraquat-inducible protein A
SmUMH9_1093	-8.22985	1.54055	5.40646	0.0200623	0.41852	1137637	1139283	+	1647	Paraquat-inducible protein B
SmUMH9_1094	-9.20777	0.135308	0.04118	0.839191	0.996563	1139280	1139840	+	561	Paraquat-inducible protein B
SmUMH9_1095	-7.57935	0.371641	0.474232	0.491047	0.996563	1140345	1141622	-	1278	3-oxoacyl-[acyl-carrier-protein] synthase, KASII (EC 2.3.1.179)
SmUMH9_1096	-9.50739	-0.0507534	0.00630079	0.936732	0.996563	1141619	1142146	-	528	Transcriptional regulator, HxlR family
SmUMH9_1097	NA	NA	NA	NA	NA	1142449	1142967	-	519	3-hydroxyacyl-[acyl-carrier-protein] dehydratase, FabA form (EC 4.2.1.59)
SmUMH9_1098	-7.21323	0.604513	1.36524	0.242632	0.996563	1143036	1144784	-	1749	ATP-dependent protease La (EC 3.4.21.53) Type II
SmUMH9_1099	-10.2646	0.0499473	0.00613548	0.937566	0.996579	1144995	1145453	+	459	Macrodomain Ter protein YcbG
SmUMH9_1100	-11.223	-3.91513	20.4119	6.24395e-06	0.000324769	1145542	1146621	-	1080	Outer membrane protein A precursor
SmUMH9_1101	-8.61988	0.567697	0.861674	0.353271	0.996563	1146979	1147389	-	411	Cell division inhibitor
SmUMH9_1102	-8.12642	-0.116284	0.0454842	0.831116	0.996563	1147715	1148371	+	657	DNA transformation protein TfoX
SmUMH9_1103	-6.90755	0.486216	1.1154	0.290911	0.996563	1148376	1150511	-	2136	Putative efflux (PET) family inner membrane protein YccS
SmUMH9_1104	-8.79233	0.0183984	0.000927178	0.975708	0.998975	1150538	1150990	-	453	Inner membrane protein YccF
SmUMH9_1105	-7.98875	-0.632317	1.21797	0.269759	0.996563	1151157	1153211	+	2055	DNA helicase IV
SmUMH9_1106	-9.75345	0.713769	1.17077	0.279244	0.996563	1153244	1153702	-	459	Methylglyoxal synthase (EC 4.2.3.3)
SmUMH9_1107	-8.1368	0.928808	2.14681	0.142867	0.996563	1153826	1154491	-	666	UPF0319 protein YccT precursor
SmUMH9_1108	-10.1691	0.760836	1.13073	0.287619	0.996563	1154747	1155160	+	414	Succinyl-CoA synthetase, alpha subunit-related enzymes
SmUMH9_1109	-8.07963	0.337302	0.334527	0.563006	0.996563	1155218	1155535	-	318	hemimethylated DNA binding protein YccV
SmUMH9_1110	-7.05146	0.551825	1.20003	0.273315	0.996563	1155596	1156723	-	1128	LSU m5C1962 methyltransferase RlmI
SmUMH9_1111	-7.20032	0.888062	3.23271	0.0721811	0.875158	1158310	1158897	+	588	hypothetical protein
SmUMH9_1112	-9.75885	0.0144773	0.00046822	0.982736	0.999014	1159082	1159333	+	252	Acylphosphate phosphohydrolase (EC 3.6.1.7), putative
SmUMH9_1113	NA	NA	NA	NA	NA	1159368	1159697	-	330	tRNA 2-thiouridine synthesizing protein E (EC 2.8.1.-)
SmUMH9_1114	-9.04504	0.624975	0.954505	0.328575	0.996563	1159809	1160468	-	660	Putative TEGT family carrier/transport protein
SmUMH9_1115	NA	NA	NA	NA	NA	1160699	1160783	+	85	tRNA-Ser-TGA
SmUMH9_1116	-9.06667	-1.08705	3.32288	0.0683222	0.855682	1161014	1161229	+	216	FIG01056252: hypothetical protein
SmUMH9_1117	-8.08226	0.605366	0.976618	0.323035	0.996563	1161323	1161637	-	315	hypothetical protein
SmUMH9_1118	-8.03649	0.769896	1.69475	0.192975	0.996563	1161806	1162483	-	678	hypothetical protein
SmUMH9_1119	-10.4106	-0.266383	0.139939	0.708342	0.996563	1163007	1163618	+	612	hypothetical protein
SmUMH9_1120	-8.13991	0.382935	0.471781	0.492169	0.996563	1163800	1164384	+	585	Fimbrial protein
SmUMH9_1121	-6.80879	0.403686	0.712726	0.39854	0.996563	1164434	1165129	+	696	Uncharacterized fimbrial chaperone YehC precursor
SmUMH9_1122	-6.83732	0.499396	1.09393	0.295601	0.996563	1165145	1167637	+	2493	fimbrial biogenesis outer membrane usher protein
SmUMH9_1123	-6.94965	0.291653	0.387813	0.533451	0.996563	1167656	1168726	+	1071	hypothetical protein; Some similarities with putative fimbrial protein
SmUMH9_1124	NA	NA	NA	NA	NA	1168775	1169035	-	261	probable exported protein YPO2521
SmUMH9_1125	-7.94502	0.0663779	0.0139527	0.905971	0.996563	1169186	1170115	+	930	Transcriptional regulator, LysR family
SmUMH9_1126	-8.52978	0.520508	0.609787	0.434868	0.996563	1170123	1170593	-	471	Redox-sensitive transcriptional activator SoxR
SmUMH9_1127	-10.5032	-0.150033	0.0521344	0.81939	0.996563	1170738	1171166	+	429	Nucleoside-diphosphate-sugar epimerases
SmUMH9_1128	-9.12562	-0.724332	1.38167	0.239817	0.996563	1171166	1172248	+	1083	Probable RND efflux membrane fusion protein
SmUMH9_1129	-7.36209	0.267401	0.308549	0.578572	0.996563	1172259	1175339	+	3081	RND multidrug efflux transporter; Acriflavin resistance protein
SmUMH9_1130	-8.5237	-0.0462507	0.00634412	0.936516	0.996563	1175389	1176189	-	801	Nuclease precursor (EC 3.1.30.2)
SmUMH9_1131	-7.85187	0.0651632	0.0147696	0.903271	0.996563	1176342	1177802	-	1461	Trk system potassium uptake protein TrkG
SmUMH9_1132	-9.25034	0.771213	1.38944	0.2385	0.996563	1177920	1178267	-	348	FIG01055481: hypothetical protein
SmUMH9_1133	-10.7643	0.275232	0.164449	0.685093	0.996563	1178471	1179061	-	591	Flavoprotein WrbA
SmUMH9_1134	-10.1047	-0.510523	0.630487	0.427177	0.996563	1179228	1179803	-	576	Transcriptional regulator, Cro/CI family
SmUMH9_1135	NA	NA	NA	NA	NA	1179840	1179953	-	114	hypothetical protein
SmUMH9_1136	-9.18186	-0.132331	0.0501902	0.822733	0.996563	1179952	1180794	+	843	Permease of the drug/metabolite transporter (DMT) superfamily
SmUMH9_1137	-10.4163	-0.909164	1.89072	0.16912	0.996563	1180845	1182245	-	1401	D-serine/D-alanine/glycine transporter
SmUMH9_1138	NA	NA	NA	NA	NA	1182891	1183394	-	504	DedA-family integral membrane protein
SmUMH9_1139	-9.3376	-0.338846	0.325625	0.568247	0.996563	1183469	1184782	-	1314	Nitrate/nitrite transporter
SmUMH9_1140	-9.2607	-0.287182	0.212891	0.644511	0.996563	1185165	1185467	+	303	FIG01056027: hypothetical protein
SmUMH9_1141	-8.50245	0.121098	0.0468069	0.828716	0.996563	1185579	1186139	-	561	hypothetical protein
SmUMH9_1142	NA	NA	NA	NA	NA	1186123	1186689	-	567	Ribosomal-protein-serine acetyltransferase (EC 2.3.1.-)
SmUMH9_1143	-8.47255	-0.529316	0.884834	0.346881	0.996563	1186813	1187532	-	720	Enoyl-CoA hydratase (EC 4.2.1.17)
SmUMH9_1144	-6.73601	0.106991	0.0583331	0.80915	0.996563	1187525	1188697	-	1173	FIG01055695: hypothetical protein
SmUMH9_1145	-9.17681	0.384537	0.353905	0.551911	0.996563	1188694	1189905	-	1212	5-aminolevulinate synthase (EC 2.3.1.37)
SmUMH9_1146	-9.4946	-0.602331	0.969339	0.324845	0.996563	1189921	1191132	-	1212	Acetyl-CoA acetyltransferase (EC 2.3.1.9) @ Beta-ketoadipyl CoA thiolase (EC 2.3.1.-)
SmUMH9_1147	-7.84105	0.0127428	0.000613304	0.980242	0.998975	1191142	1192671	-	1530	3-hydroxybutyryl-CoA dehydrogenase (EC 1.1.1.157); 3-hydroxyacyl-CoA dehydrogenase (EC 1.1.1.35)
SmUMH9_1148	-8.77695	0.268109	0.21016	0.646642	0.996563	1193007	1193723	+	717	Transcriptional activator protein SolR
SmUMH9_1149	-9.89958	-0.591072	0.731896	0.392269	0.996563	1193905	1194333	+	429	Universal stress protein G
SmUMH9_1150	-8.7123	1.11971	2.9541	0.0856599	0.91802	1194634	1195191	+	558	hypothetical protein
SmUMH9_1151	-10.5766	-0.70449	1.25878	0.261882	0.996563	1195237	1196241	-	1005	Ureidoglycolate/malate/sulfolactate dehydrogenase family (EC 1.1.1.-)
SmUMH9_1152	-7.59404	0.419263	0.706109	0.400738	0.996563	1196270	1197835	-	1566	Aspartate-proton symporter
SmUMH9_1153	-11.9952	0.881369	2.08909	0.148354	0.996563	1197880	1199496	-	1617	Ketoglutarate semialdehyde dehydrogenase (EC 1.2.1.26)
SmUMH9_1154	-9.45441	0.670791	1.21058	0.271217	0.996563	1199551	1200471	-	921	1-pyrroline-4-hydroxy-2-carboxylate deaminase (EC 3.5.4.22)
SmUMH9_1155	-9.08598	1.09007	2.78524	0.0951363	0.94864	1200680	1201480	-	801	Transcriptional regulator, AraC family
SmUMH9_1156	-9.3415	-0.230117	0.15126	0.697334	0.996563	1201924	1202871	+	948	4-hydroxyproline epimerase (EC 5.1.1.8)
SmUMH9_1157	-9.39702	0.8927	1.34315	0.24648	0.996563	1202871	1203995	+	1125	D-amino-acid oxidase (EC 1.4.3.3)
SmUMH9_1158	NA	NA	NA	NA	NA	1203992	1204252	+	261	Hypothetical, similar to sarcosine oxidase alpha subunit, 2Fe-2S domain
SmUMH9_1159	-9.23163	0.670804	1.15128	0.283281	0.996563	1204245	1205513	+	1269	Putative oxidoreductase in 4-hydroxyproline catabolic gene cluster
SmUMH9_1160	-9.2748	0.256365	0.145935	0.70245	0.996563	1205555	1205914	-	360	conserved hypothetical protein
SmUMH9_1161	-9.54567	-0.0798737	0.016717	0.897125	0.996563	1206618	1206773	+	156	hypothetical protein
SmUMH9_1162	-8.97577	0.180289	0.0722043	0.788154	0.996563	1207050	1207376	+	327	hypothetical protein
SmUMH9_1163	-7.91035	-0.163401	0.0813683	0.775452	0.996563	1207395	1207736	-	342	FIG01221263: hypothetical protein
SmUMH9_1164	-9.36454	1.08611	2.47296	0.11582	0.996563	1207858	1208082	-	225	FIG01219949: hypothetical protein
SmUMH9_1165	-8.99318	-1.20779	2.80272	0.0941046	0.948584	1208786	1209442	+	657	BarA-associated response regulator UvrY (= GacA = SirA)
SmUMH9_1166	-6.35147	0.179853	0.17108	0.679154	0.996563	1209435	1211267	+	1833	Excinuclease ABC subunit C
SmUMH9_1167	NA	NA	NA	NA	NA	1211326	1211874	+	549	CDP-diacylglycerol--glycerol-3-phosphate 3-phosphatidyltransferase (EC 2.7.8.5)
SmUMH9_1168	NA	NA	NA	NA	NA	1211871	1211999	+	129	hypothetical protein
SmUMH9_1169	NA	NA	NA	NA	NA	1212019	1212091	+	73	tRNA-Gly-GCC
SmUMH9_1170	NA	NA	NA	NA	NA	1212769	1212839	+	71	tRNA-Cys-GCA
SmUMH9_1171	NA	NA	NA	NA	NA	1212853	1212935	+	83	tRNA-Leu-TAA
SmUMH9_1172	-7.28045	0.0255624	0.00259021	0.95941	0.998089	1213117	1214457	-	1341	C4-dicarboxylate transporter DcuB
SmUMH9_1173	-8.39326	-0.115969	0.0398547	0.841765	0.996563	1214689	1215141	+	453	hypothetical protein
SmUMH9_1174	-9.30862	0.232245	0.141655	0.706641	0.996563	1215283	1215564	+	282	hypothetical protein
SmUMH9_1175	-8.34697	0.254854	0.198928	0.655588	0.996563	1215530	1216081	+	552	hypothetical protein
SmUMH9_1176	-8.17297	-0.334693	0.326381	0.567798	0.996563	1216150	1216419	-	270	hypothetical protein
SmUMH9_1177	NA	NA	NA	NA	NA	1216511	1216639	-	129	hypothetical protein
SmUMH9_1178	-7.4153	0.157321	0.0952884	0.757559	0.996563	1216789	1218291	-	1503	L-Proline/Glycine betaine transporter ProP
SmUMH9_1179	-8.61771	0.0534009	0.00782359	0.929518	0.996563	1218709	1220076	-	1368	RND efflux system, outer membrane lipoprotein CmeC
SmUMH9_1180	-7.72784	-0.0855656	0.026951	0.869599	0.996563	1220080	1222017	-	1938	Macrolide export ATP-binding/permease protein MacB (EC 3.6.3.-)
SmUMH9_1181	-8.39545	0.17789	0.0936752	0.759556	0.996563	1222014	1223219	-	1206	Macrolide-specific efflux protein MacA
SmUMH9_1182	-7.92648	-0.417458	0.620585	0.43083	0.996563	1223435	1224283	+	849	Excinuclease cho (excinuclease ABC alternative C subunit)
SmUMH9_1183	NA	NA	NA	NA	NA	1224396	1224489	+	94	tRNA-Sup-TTA
SmUMH9_1184	NA	NA	NA	NA	NA	1224678	1224977	+	300	FIG01055872: hypothetical protein
SmUMH9_1185	-8.00774	-0.862832	2.54878	0.11038	0.973913	1225101	1225604	+	504	FIG01056458: hypothetical protein
SmUMH9_1186	-9.0945	0.356467	0.306494	0.579839	0.996563	1225674	1225805	+	132	FIG01055795: hypothetical protein
SmUMH9_1187	-10.0643	0.998188	2.00038	0.15726	0.996563	1225868	1225996	-	129	hypothetical protein
SmUMH9_1188	-8.26201	-0.615545	1.21151	0.271033	0.996563	1226246	1227967	-	1722	Cell volume regulation protein A
SmUMH9_1189	NA	NA	NA	NA	NA	1228251	1228475	-	225	FIG01056353: hypothetical protein
SmUMH9_1190	-6.54803	0.347598	0.617526	0.431968	0.996563	1228778	1229794	-	1017	Arginine/ornithine antiporter ArcD
SmUMH9_1191	-6.15568	0.613079	2.01539	0.155711	0.996563	1230009	1231139	-	1131	Glucans biosynthesis protein C (EC 2.1.-.-)
SmUMH9_1192	-6.83855	0.659679	1.77961	0.182197	0.996563	1231465	1232967	+	1503	Glucans biosynthesis protein G precursor
SmUMH9_1193	-6.79387	0.645559	1.77252	0.183071	0.996563	1233086	1235518	+	2433	Glucans biosynthesis glucosyltransferase H (EC 2.4.1.-)
SmUMH9_1194	-9.34004	0.220621	0.118384	0.730794	0.996563	1235683	1235928	+	246	Putative outer membrane lipoprotein
SmUMH9_1195	-8.62021	0.00230397	1.2571e-05	0.997171	0.999656	1235935	1236480	-	546	FIG01055754: hypothetical protein
SmUMH9_1196	-8.74913	-0.380004	0.337672	0.561176	0.996563	1236514	1236891	-	378	Acidic protein msyB
SmUMH9_1197	-7.71824	0.419559	0.539871	0.462486	0.996563	1237102	1238790	+	1689	2-isopropylmalate synthase (EC 2.3.3.13)
SmUMH9_1198	-10.6717	-0.046441	0.00485263	0.944464	0.997177	1238741	1239541	-	801	Transcriptional regulator, AraC family
SmUMH9_1199	NA	NA	NA	NA	NA	1239527	1239643	+	117	hypothetical protein
SmUMH9_1200	-10.2215	0.433014	0.401648	0.52624	0.996563	1239677	1239994	+	318	Transcriptional regulator, ArsR family
SmUMH9_1201	-11.8129	0.902434	1.62731	0.202075	0.996563	1239984	1240418	+	435	Probable transmembrane protein
SmUMH9_1202	-11.1746	-0.114422	0.0297821	0.862986	0.996563	1240420	1240848	+	429	GENE II AND X PROTEINS
SmUMH9_1203	-11.5854	0.667899	1.07893	0.298937	0.996563	1240839	1241237	+	399	Prolyl endopeptidase (EC 3.4.21.26)
SmUMH9_1204	-8.00646	1.21937	4.46799	0.0345357	0.609609	1241288	1242841	-	1554	Di-/tripeptide transporter
SmUMH9_1205	-7.8575	-0.0409923	0.00645751	0.935952	0.996563	1243316	1244554	-	1239	Multidrug-efflux transporter, major facilitator superfamily (MFS) (TC 2.A.1)
SmUMH9_1206	-8.29935	-0.125751	0.0474492	0.827563	0.996563	1244756	1245040	-	285	FIG01055796: hypothetical protein
SmUMH9_1207	-8.95562	0.294882	0.209877	0.646864	0.996563	1245142	1246062	-	921	Lipid A biosynthesis lauroyl acyltransferase (EC 2.3.1.-)
SmUMH9_1208	-8.96317	0.719044	1.29073	0.255914	0.996563	1246285	1246482	+	198	FIG01055925: hypothetical protein
SmUMH9_1209	-7.7908	-0.245709	0.204726	0.650933	0.996563	1246602	1247669	+	1068	Rhodanese domain protein, Enterobacterial subgroup, YceA homolog
SmUMH9_1210	-8.77962	-0.0357711	0.00323388	0.954651	0.997614	1247715	1248293	-	579	Protein yceI precursor
SmUMH9_1211	-8.49889	-0.0614964	0.010872	0.916956	0.996563	1248317	1248871	-	555	Cytochrome B561
SmUMH9_1212	-7.19086	-0.378494	0.620691	0.430791	0.996563	1249314	1250372	+	1059	Putative transport protein
SmUMH9_1213	-9.83264	-0.21266	0.103027	0.748227	0.996563	1251328	1251444	-	117	hypothetical protein
SmUMH9_1214	-8.04917	0.328146	0.345865	0.556463	0.996563	1251567	1252178	-	612	Putative LuxR-family regulatory protein
SmUMH9_1215	-9.80744	0.237471	0.133253	0.715083	0.996563	1252410	1253525	-	1116	N-methyl-L-amino-acid oxidase (EC 1.5.3.2); N-methyl-L-tryptophan oxidase (EC 1.5.3.-)
SmUMH9_1216	-8.0616	-0.115577	0.047077	0.82823	0.996563	1253667	1253921	-	255	FIG074102: hypothetical protein
SmUMH9_1217	-11.1935	-0.270764	0.159759	0.689379	0.996563	1254123	1254401	-	279	FIG01055804: hypothetical protein
SmUMH9_1218	-7.97294	-0.424846	0.562104	0.453414	0.996563	1254532	1254771	-	240	DNA-damage-inducible protein I
SmUMH9_1219	-10.8893	-0.0166364	0.000646287	0.979718	0.998975	1254847	1255893	-	1047	Dihydroorotase (EC 3.5.2.3)
SmUMH9_1220	-8.9141	0.774565	1.33952	0.247118	0.996563	1256107	1256394	+	288	FIG01055452: hypothetical protein
SmUMH9_1221	-10.6657	-1.72024	7.22759	0.00717916	0.186706	1256456	1259833	-	3378	Ribonuclease E (EC 3.1.26.12)
SmUMH9_1222	-10.4064	-0.389758	0.316518	0.573708	0.996563	1260386	1261345	+	960	Ribosomal large subunit pseudouridine synthase C (EC 4.2.1.70)
SmUMH9_1223	-6.9593	0.374894	0.528239	0.467348	0.996563	1261352	1261891	-	540	FIG146278: Maf/YceF/YhdE family protein
SmUMH9_1224	-13.8225	-1.78035	7.37176	0.00662562	0.174639	1262213	1262596	+	384	COG1399 protein, clustered with ribosomal protein L32p
SmUMH9_1225	-8.91968	-0.656366	1.12949	0.287883	0.996563	1262864	1263826	+	963	Phosphate:acyl-ACP acyltransferase PlsX
SmUMH9_1226	NA	NA	NA	NA	NA	1263878	1264786	+	909	3-oxoacyl-[acyl-carrier-protein] synthase, KASIII (EC 2.3.1.180)
SmUMH9_1227	NA	NA	NA	NA	NA	1264805	1265734	+	930	Malonyl CoA-acyl carrier protein transacylase (EC 2.3.1.39)
SmUMH9_1228	NA	NA	NA	NA	NA	1265746	1266480	+	735	3-oxoacyl-[acyl-carrier protein] reductase (EC 1.1.1.100)
SmUMH9_1229	NA	NA	NA	NA	NA	1266635	1266871	+	237	Acyl carrier protein
SmUMH9_1230	-9.94818	-0.643166	1.04238	0.307268	0.996563	1266990	1268195	+	1206	3-oxoacyl-[acyl-carrier-protein] synthase, KASII (EC 2.3.1.179)
SmUMH9_1231	-8.66572	-0.0457948	0.00625282	0.936973	0.996563	1268341	1269138	+	798	Aminodeoxychorismate lyase (EC 4.1.3.38)
SmUMH9_1232	NA	NA	NA	NA	NA	1269152	1270177	+	1026	FIG004453: protein YceG like
SmUMH9_1233	NA	NA	NA	NA	NA	1270167	1270805	+	639	Thymidylate kinase (EC 2.7.4.9)
SmUMH9_1234	NA	NA	NA	NA	NA	1270805	1271812	+	1008	DNA polymerase III delta prime subunit (EC 2.7.7.7)
SmUMH9_1235	-8.17089	0.815996	2.04547	0.15266	0.996563	1271832	1272608	+	777	Putative deoxyribonuclease YcfH
SmUMH9_1236	-8.08057	0.487806	0.797179	0.371938	0.996563	1272952	1274385	+	1434	PTS system, glucose-specific IIB component (EC 2.7.1.69) / PTS system, glucose-specific IIC component
SmUMH9_1237	-9.7048	0.399368	0.331587	0.564726	0.996563	1274442	1274807	-	366	hypothetical protein
SmUMH9_1238	NA	NA	NA	NA	NA	1274822	1275292	-	471	Mn-dependent transcriptional regulator MntR
SmUMH9_1239	-8.09963	-0.173812	0.104456	0.746546	0.996563	1275523	1276827	+	1305	Manganese transport protein MntH
SmUMH9_1240	-8.81648	0.390348	0.378148	0.538596	0.996563	1276865	1277614	-	750	Short-chain dehydrogenase/reductase SDR
SmUMH9_1241	NA	NA	NA	NA	NA	1277750	1278091	+	342	Transcriptional regulator, HxlR family
SmUMH9_1242	-7.72865	1.4657	6.31994	0.0119388	0.280561	1278088	1278993	-	906	Periplasmic binding protein
SmUMH9_1243	NA	NA	NA	NA	NA	1279215	1279565	+	351	YcfF/hinT protein: a purine nucleoside phosphoramidase
SmUMH9_1244	-12.8873	1.05603	1.79448	0.180381	0.996563	1279577	1279966	+	390	YcfL protein: an outer membrane lipoprotein that is part of a salvage cluster
SmUMH9_1245	NA	NA	NA	NA	NA	1279993	1280583	+	591	Lipoprotein YcfM, part of a salvage pathway of unknown substrate
SmUMH9_1246	NA	NA	NA	NA	NA	1280603	1281430	+	828	Thiamine kinase (EC 2.7.1.89) @ Adenosylcobinamide kinase (EC 2.7.1.156)
SmUMH9_1247	NA	NA	NA	NA	NA	1281457	1282488	+	1032	Beta N-acetyl-glucosaminidase (EC 3.2.1.52)
SmUMH9_1248	-10.4395	0.849326	1.63397	0.201154	0.996563	1282568	1283110	+	543	YcfP protein: probably an esterase that is part of a salvage cluster
SmUMH9_1249	-8.53115	0.924888	1.71561	0.19026	0.996563	1283443	1284747	+	1305	NADH dehydrogenase (EC 1.6.99.3)
SmUMH9_1250	-10.3016	0.565265	0.704967	0.40112	0.996563	1285105	1285641	+	537	FIG01200701: possible membrane protein
SmUMH9_1251	-12.1069	-1.71972	7.14773	0.00750587	0.191895	1285975	1286385	+	411	Rrf2 family transcriptional regulator, group III
SmUMH9_1252	-7.73303	0.806168	2.23677	0.134762	0.996563	1286451	1289594	-	3144	RND efflux system, inner membrane transporter CmeB
SmUMH9_1253	-9.5884	-0.352252	0.344088	0.557479	0.996563	1289619	1290806	-	1188	Membrane fusion protein of RND family multidrug efflux pump
SmUMH9_1254	-10.5859	0.874611	1.87061	0.171405	0.996563	1291101	1291457	+	357	Right origin-binding protein
SmUMH9_1255	NA	NA	NA	NA	NA	1292014	1292100	-	87	tRNA-Ser-GGA
SmUMH9_1256	NA	NA	NA	NA	NA	1292414	1292500	-	87	tRNA-Ser-GGA
SmUMH9_1257	-7.6715	-0.142305	0.0765394	0.782043	0.996563	1292930	1294414	+	1485	Di-/tripeptide transporter
SmUMH9_1258	-9.20581	-0.768455	1.64829	0.199192	0.996563	1294541	1295482	+	942	D-3-phosphoglycerate dehydrogenase (EC 1.1.1.95)
SmUMH9_1259	-8.37287	0.687316	1.39397	0.237736	0.996563	1295573	1296310	+	738	Putative hydrolase YcdX (EC 3.1.-.-)
SmUMH9_1260	-12.048	0.587436	0.755067	0.384877	0.996563	1296353	1296931	+	579	Putative oxidoreductase component of anaerobic dehydrogenases; Functional role page for Chaperone protein TorD
SmUMH9_1261	-8.32266	0.284523	0.244542	0.620945	0.996563	1296998	1297735	+	738	FIG004088: inner membrane protein YebE
SmUMH9_1262	-7.0325	0.119147	0.0642904	0.799839	0.996563	1297804	1299837	+	2034	Protease II (EC 3.4.21.83)
SmUMH9_1263	-8.49666	0.453641	0.601263	0.438097	0.996563	1299873	1300541	-	669	Exodeoxyribonuclease X (EC 3.1.11.-)
SmUMH9_1264	-7.72905	0.505305	0.594737	0.440593	0.996563	1300974	1301390	+	417	C4-type zinc finger protein, DksA/TraR family
SmUMH9_1265	-5.80084	1.63713	11.4809	0.000703157	0.0238523	1301590	1302543	+	954	Proline iminopeptidase (EC 3.4.11.5)
SmUMH9_1266	-8.47638	-0.537464	0.472477	0.49185	0.996563	1302575	1302805	-	231	DNA polymerase III theta subunit (EC 2.7.7.7)
SmUMH9_1267	-8.96707	0.951452	2.32874	0.127005	0.996563	1303151	1303669	+	519	Ferritin-like protein 2
SmUMH9_1268	-11.3409	0.524954	0.663053	0.415484	0.996563	1303995	1304378	+	384	Copper resistance protein C precursor
SmUMH9_1269	NA	NA	NA	NA	NA	1304417	1305262	+	846	Copper resistance protein D
SmUMH9_1270	-10.0382	-0.119386	0.0266682	0.870279	0.996563	1305332	1305673	+	342	FIG00923183: possible membrane protein YebY
SmUMH9_1271	-9.61662	0.659421	0.92219	0.336901	0.996563	1306161	1306568	+	408	hypothetical protein
SmUMH9_1272	-10.5438	0.0142289	0.000371433	0.984624	0.999014	1306565	1306783	-	219	hypothetical protein
SmUMH9_1273	-8.55086	0.468074	0.58913	0.442756	0.996563	1306857	1307201	-	345	hypothetical protein
SmUMH9_1274	NA	NA	NA	NA	NA	1307493	1307843	+	351	putative lipoprotein
SmUMH9_1275	-13.454	-2.661	10.0865	0.0014936	0.0462422	1307898	1308014	-	117	hypothetical protein
SmUMH9_1276	NA	NA	NA	NA	NA	1308027	1309226	+	1200	Short-chain alcohol dehydrogenase family
SmUMH9_1277	NA	NA	NA	NA	NA	1309844	1310149	+	306	hypothetical protein
SmUMH9_1278	-8.38571	0.85262	1.47639	0.224341	0.996563	1310193	1310528	+	336	FIG01055335: hypothetical protein
SmUMH9_1279	-7.70787	0.830559	2.11827	0.145551	0.996563	1310566	1311285	-	720	Fumarate respiration transcriptional regulator DcuR
SmUMH9_1280	-7.74405	-0.0614309	0.0127551	0.910079	0.996563	1311278	1312891	-	1614	Fumarate respiration sensor kinase protein DcuS
SmUMH9_1281	-8.34935	-0.442713	0.55545	0.456099	0.996563	1313017	1313859	-	843	COG1830: DhnA-type fructose-1,6-bisphosphate aldolase and related enzymes
SmUMH9_1282	-9.98265	0.64506	0.944992	0.330997	0.996563	1314344	1315273	+	930	Inositol transport system sugar-binding protein
SmUMH9_1283	-7.41286	0.143275	0.0770561	0.781327	0.996563	1315349	1316833	+	1485	Inositol transport system ATP-binding protein
SmUMH9_1284	-6.80784	0.840033	2.8479	0.0914935	0.944222	1316840	1317889	+	1050	Inositol transport system permease protein
SmUMH9_1285	-11.4076	-1.10948	2.63797	0.104337	0.962215	1317955	1318875	+	921	Ribose/xylose/arabinose/galactoside ABC-type transport systems, substrate-binding component
SmUMH9_1286	-11.773	-0.083286	0.0186172	0.89147	0.996563	1319015	1319779	+	765	3-oxoacyl-[acyl-carrier protein] reductase (EC 1.1.1.100)
SmUMH9_1287	-8.12749	0.167815	0.0940311	0.759114	0.996563	1319809	1320999	-	1191	L-2-hydroxyglutarate oxidase (EC 1.1.3.15)
SmUMH9_1288	-10.1419	1.22836	3.34292	0.0674946	0.854859	1320999	1321718	-	720	Transcriptional regulator, GntR family
SmUMH9_1289	-7.70066	0.908046	2.90674	0.0882099	0.935073	1321715	1323670	-	1956	TRAP-type uncharacterized transport system, fused permease component
SmUMH9_1290	-8.80959	-0.283296	0.259851	0.610223	0.996563	1323684	1324757	-	1074	TRAP transporter solute receptor, TAXI family precursor
SmUMH9_1291	-9.21935	0.0792423	0.0173249	0.895282	0.996563	1324904	1325719	-	816	Methionine ABC transporter substrate-binding protein
SmUMH9_1292	-8.22379	-0.232683	0.175837	0.674975	0.996563	1325956	1326474	+	519	FIG01055799: hypothetical protein
SmUMH9_1293	-9.08289	0.129502	0.0369932	0.847479	0.996563	1326622	1327047	+	426	Universal stress protein family COG0589
SmUMH9_1294	-6.95681	0.0753797	0.0253489	0.873501	0.996563	1327091	1329466	-	2376	Putative isomerase
SmUMH9_1295	-7.34598	-0.231666	0.232611	0.629594	0.996563	1329484	1330554	-	1071	FIG01056571: hypothetical protein
SmUMH9_1296	-8.67058	-0.333531	0.328304	0.56666	0.996563	1330922	1331866	+	945	Evolved beta-D-galactosidase transcriptional repressor
SmUMH9_1297	-7.15432	-0.291905	0.377989	0.538681	0.996563	1332033	1335122	+	3090	Evolved beta-D-galactosidase, alpha subunit
SmUMH9_1298	-8.15927	0.86476	1.95419	0.162136	0.996563	1335119	1335571	+	453	Evolved beta-D-galactosidase, beta subunit
SmUMH9_1299	-7.60262	0.248117	0.228641	0.632533	0.996563	1335630	1337132	+	1503	FIG00553873: hypothetical protein
SmUMH9_1300	-10.0948	0.73313	0.945311	0.330916	0.996563	1337235	1337549	+	315	Transcriptional regulator, ArsR family
SmUMH9_1301	NA	NA	NA	NA	NA	1337546	1337875	+	330	hypothetical protein
SmUMH9_1302	-8.6221	0.387693	0.408377	0.522794	0.996563	1337919	1338512	+	594	ATP-dependent Clp protease proteolytic subunit (EC 3.4.21.92)
SmUMH9_1303	-9.6728	0.508818	0.64741	0.42104	0.996563	1338518	1339384	-	867	hypothetical protein
SmUMH9_1304	NA	NA	NA	NA	NA	1339428	1340177	-	750	Putative pilus chaperone, PapD family
SmUMH9_1305	-8.08349	0.545374	0.905346	0.341352	0.996563	1340177	1341517	-	1341	Putative exported protein precursor
SmUMH9_1306	-8.66612	-0.0808504	0.0201175	0.887209	0.996563	1341547	1344081	-	2535	outer membrane fimbrial usher protein
SmUMH9_1307	-9.79509	0.407438	0.33713	0.56149	0.996563	1344102	1344824	-	723	Putative chaperone
SmUMH9_1308	NA	NA	NA	NA	NA	1344914	1345447	-	534	Fimbrial protein precursor
SmUMH9_1309	-10.0146	1.35237	2.62312	0.105317	0.963994	1345928	1346503	+	576	hypothetical protein
SmUMH9_1310	-9.76684	-1.78216	6.75077	0.0093707	0.228306	1346662	1347753	-	1092	GTP-binding and nucleic acid-binding protein YchF
SmUMH9_1311	-8.58761	-1.09979	3.2062	0.0733598	0.875158	1348088	1349617	+	1530	Putative sulfate permease
SmUMH9_1312	NA	NA	NA	NA	NA	1349655	1350245	-	591	Peptidyl-tRNA hydrolase (EC 3.1.1.29)
SmUMH9_1313	NA	NA	NA	NA	NA	1350571	1350825	+	255	FIG00554739: membrane protein YchH
SmUMH9_1314	NA	NA	NA	NA	NA	1351011	1351958	-	948	Ribose-phosphate pyrophosphokinase (EC 2.7.6.1)
SmUMH9_1315	NA	NA	NA	NA	NA	1352133	1352999	-	867	4-diphosphocytidyl-2-C-methyl-D-erythritol kinase (EC 2.7.1.148)
SmUMH9_1316	NA	NA	NA	NA	NA	1352996	1353619	-	624	Outer membrane lipoprotein LolB precursor
SmUMH9_1317	NA	NA	NA	NA	NA	1354088	1355350	+	1263	Glutamyl-tRNA reductase (EC 1.2.1.70)
SmUMH9_1318	NA	NA	NA	NA	NA	1355382	1356467	+	1086	Peptide chain release factor 1
SmUMH9_1319	-12.4957	-1.67584	5.46258	0.0194279	0.409667	1356467	1357300	+	834	Protein-N(5)-glutamine methyltransferase PrmC, methylates polypeptide chain release factors RF1 and RF2
SmUMH9_1320	-10.0215	-0.509719	0.694889	0.404507	0.996563	1357345	1357743	+	399	FIG002082: Protein SirB2
SmUMH9_1321	NA	NA	NA	NA	NA	1357740	1358549	+	810	FIG002708: Protein SirB1
SmUMH9_1322	NA	NA	NA	NA	NA	1358569	1359462	+	894	2-Keto-3-deoxy-D-manno-octulosonate-8-phosphate synthase (EC 2.5.1.55)
SmUMH9_1323	-9.47042	0.0831246	0.0179894	0.893304	0.996563	1359509	1361197	-	1689	Putative sulfate permease
SmUMH9_1324	-10.5815	0.00267714	1.80563e-05	0.99661	0.999656	1361430	1361915	-	486	FIG01055585: hypothetical protein
SmUMH9_1325	-8.30677	0.346142	0.37213	0.541845	0.996563	1362054	1365527	-	3474	Transcription-repair coupling factor
SmUMH9_1326	-8.76748	0.477434	0.547463	0.459356	0.996563	1365550	1365744	-	195	hypothetical protein
SmUMH9_1327	NA	NA	NA	NA	NA	1365837	1367039	+	1203	Lipoprotein releasing system transmembrane protein LolC
SmUMH9_1328	NA	NA	NA	NA	NA	1367032	1367736	+	705	Lipoprotein releasing system ATP-binding protein LolD
SmUMH9_1329	NA	NA	NA	NA	NA	1367736	1368983	+	1248	Lipoprotein releasing system transmembrane protein LolE
SmUMH9_1330	-9.83605	0.940414	1.92852	0.164921	0.996563	1369037	1369957	+	921	N-acetyl-D-glucosamine kinase (EC 2.7.1.59)
SmUMH9_1331	-11.2688	0.986269	2.1574	0.141885	0.996563	1369969	1370805	+	837	NAD-dependent protein deacetylase of SIR2 family
SmUMH9_1332	-7.79257	0.386555	0.549266	0.458618	0.996563	1370854	1371897	-	1044	ABC transporter, periplasmic spermidine putrescine-binding protein PotD (TC 3.A.1.11.1)
SmUMH9_1333	-6.12931	1.37745	6.61561	0.0101089	0.243425	1372134	1372835	+	702	Sialic acid utilization regulator, RpiR family
SmUMH9_1334	-8.00472	-0.0665924	0.0154236	0.901164	0.996563	1372853	1374238	-	1386	Maltose-6'-phosphate glucosidase (EC 3.2.1.122)
SmUMH9_1335	-7.58578	0.139804	0.0733872	0.786467	0.996563	1374263	1375822	-	1560	PTS system, maltose and glucose-specific IIC component (EC 2.7.1.69) / PTS system, maltose and glucose-specific IIB component (EC 2.7.1.69)
SmUMH9_1336	-8.29626	-0.069124	0.0131634	0.908658	0.996563	1376042	1376824	-	783	Spermidine Putrescine ABC transporter permease component potC (TC_3.A.1.11.1)
SmUMH9_1337	-7.62446	-0.176613	0.124182	0.724543	0.996563	1376821	1377681	-	861	Spermidine Putrescine ABC transporter permease component PotB (TC 3.A.1.11.1)
SmUMH9_1338	-8.59145	-0.118308	0.0364423	0.848605	0.996563	1377665	1378780	-	1116	Putrescine transport ATP-binding protein PotA (TC 3.A.1.11.1)
SmUMH9_1339	-8.51244	-0.571195	0.923549	0.336545	0.996563	1378739	1378864	+	126	hypothetical protein
SmUMH9_1340	-7.84433	-0.309309	0.36342	0.546613	0.996563	1379136	1380365	+	1230	Tripeptide aminopeptidase (EC 3.4.11.4)
SmUMH9_1341	-7.15875	0.218155	0.209824	0.646906	0.996563	1380665	1381804	+	1140	Long tail fiber protein p37
SmUMH9_1342	-6.76417	0.0932445	0.0400779	0.841328	0.996563	1381897	1384074	+	2178	Translation initiation factor 2
SmUMH9_1343	-9.6735	1.15927	2.73051	0.0984481	0.953804	1384224	1384343	+	120	hypothetical protein
SmUMH9_1344	-9.24558	-1.03608	3.22268	0.0726244	0.875158	1384605	1385696	+	1092	Malate dehydrogenase (EC 1.1.1.37)
SmUMH9_1345	-9.45932	-0.611754	1.01489	0.313733	0.996563	1385741	1386862	-	1122	FIG002776: hypothetical protein
SmUMH9_1346	-7.49246	0.0857098	0.0316172	0.858871	0.996563	1386947	1388404	-	1458	Sensor protein PhoQ (EC 2.7.13.3)
SmUMH9_1347	-9.63476	-0.425105	0.411344	0.521288	0.996563	1388410	1389081	-	672	Transcriptional regulatory protein PhoP
SmUMH9_1348	-8.64757	0.777539	1.45929	0.227043	0.996563	1389462	1390481	+	1020	ADP-ribosylglycohydrolase YegU (EC 3.2.-.-)
SmUMH9_1349	-10.2455	-0.143488	0.0565884	0.811972	0.996563	1390503	1391267	-	765	Uncharacterized HTH-type transcriptional regulator YegW
SmUMH9_1350	-10.2261	0.178368	0.0947164	0.758265	0.996563	1391407	1392921	+	1515	Transcriptional regulator, GntR family domain / Aspartate aminotransferase (EC 2.6.1.1)
SmUMH9_1351	-10.5799	0.613517	0.710917	0.399139	0.996563	1393037	1393489	+	453	Histone acetyltransferase HPA2 and related acetyltransferases
SmUMH9_1352	-11.362	-0.382497	0.293993	0.587673	0.996563	1393505	1394209	+	705	GNAT family acetyltransferase PA5433
SmUMH9_1353	NA	NA	NA	NA	NA	1394261	1395631	-	1371	Adenylosuccinate lyase (EC 4.3.2.2)
SmUMH9_1354	NA	NA	NA	NA	NA	1395654	1396280	-	627	FIG002903: a protein of unknown function perhaps involved in purine metabolism
SmUMH9_1355	-7.80772	0.142586	0.0752497	0.783841	0.996563	1396612	1398480	+	1869	Kup system potassium uptake protein
SmUMH9_1356	NA	NA	NA	NA	NA	1398529	1399629	-	1101	tRNA-specific 2-thiouridylase MnmA
SmUMH9_1357	-11.3375	0.456927	0.424069	0.514913	0.996563	1399736	1400182	-	447	Nudix-like NDP and NTP phosphohydrolase YmfB
SmUMH9_1358	NA	NA	NA	NA	NA	1400192	1400530	-	339	Putative secreted protein
SmUMH9_1359	-7.78133	0.199877	0.137829	0.710449	0.996563	1400553	1401209	-	657	Ribosomal large subunit pseudouridine synthase E (EC 4.2.1.70)
SmUMH9_1360	-8.1133	-0.913854	2.95833	0.0854362	0.91802	1401311	1402564	+	1254	Isocitrate dehydrogenase [NADP] (EC 1.1.1.42)
SmUMH9_1361	-8.88999	0.0144258	0.000628646	0.979997	0.998975	1402639	1402971	-	333	Universal stress protein F
SmUMH9_1362	-8.89926	1.17516	2.13602	0.143875	0.996563	1403302	1403529	-	228	Putative lipoprotein
SmUMH9_1363	-9.19496	0.830485	1.62455	0.202459	0.996563	1403542	1403775	-	234	probable lipoprotein
SmUMH9_1364	-8.68337	0.642609	0.964174	0.326137	0.996563	1404122	1404565	+	444	TolA protein
SmUMH9_1365	-8.95936	0.91715	1.67224	0.195959	0.996563	1404727	1405017	-	291	hypothetical protein
SmUMH9_1366	NA	NA	NA	NA	NA	1405163	1405582	+	420	hypothetical protein
SmUMH9_1367	-7.7323	0.46721	0.79976	0.371165	0.996563	1405643	1406758	-	1116	Membrane protein, putative
SmUMH9_1368	NA	NA	NA	NA	NA	1407053	1407190	+	138	hypothetical protein
SmUMH9_1369	-10.8978	0.495836	0.590149	0.442361	0.996563	1407255	1408466	-	1212	probable MFS transporter
SmUMH9_1370	-8.40168	0.736111	1.67414	0.195705	0.996563	1408694	1409152	+	459	hypothetical protein
SmUMH9_1371	-9.03285	-0.0103347	0.000290865	0.986393	0.999288	1409252	1409668	+	417	hypothetical protein
SmUMH9_1372	-11.6261	0.1618	0.060521	0.805674	0.996563	1409681	1410031	-	351	Inner membrane protein
SmUMH9_1373	-8.94547	0.80887	1.41034	0.235	0.996563	1410172	1410381	+	210	FIG01055353: hypothetical protein
SmUMH9_1374	-8.2277	0.861211	2.2383	0.134629	0.996563	1410533	1411627	+	1095	hypothetical protein
SmUMH9_1375	-7.85724	1.05223	2.83502	0.0922294	0.948584	1411681	1412316	+	636	Qnr
SmUMH9_1376	-9.14821	0.567769	0.656879	0.417664	0.996563	1412323	1412484	-	162	hypothetical protein
SmUMH9_1377	NA	NA	NA	NA	NA	1413285	1413497	+	213	Cold shock protein CspG
SmUMH9_1378	-8.95448	0.579438	0.854967	0.355151	0.996563	1413904	1414581	-	678	Nicotinamidase family protein YcaC
SmUMH9_1379	-8.37093	-0.128841	0.0430362	0.835657	0.996563	1414835	1415263	+	429	Universal stress protein family COG0589
SmUMH9_1380	-11.6125	0.150992	0.0491367	0.824572	0.996563	1415579	1416334	+	756	3-oxoacyl-[acyl-carrier protein] reductase (EC 1.1.1.100)
SmUMH9_1381	-8.62974	0.126108	0.0470448	0.828288	0.996563	1416378	1417658	-	1281	Gamma-glutamyl-putrescine oxidase (EC1.4.3.-)
SmUMH9_1382	-9.13137	-0.157452	0.0723341	0.787968	0.996563	1417670	1419166	-	1497	Gamma-glutamyl-aminobutyraldehyde dehydrogenase (EC 1.2.1.-)
SmUMH9_1383	-9.50164	0.211134	0.117479	0.731785	0.996563	1419182	1419739	-	558	Putrescine utilization regulator
SmUMH9_1384	-11.4001	-0.168566	0.0606132	0.805529	0.996563	1419736	1420419	-	684	Gamma-glutamyl-GABA hydrolase (EC 3.5.1.94)
SmUMH9_1385	-7.6628	0.306769	0.337422	0.561321	0.996563	1420717	1422135	+	1419	Gamma-glutamyl-putrescine synthetase (EC 6.3.1.11)
SmUMH9_1386	-8.27677	1.48056	5.66601	0.0172967	0.377151	1422444	1423814	+	1371	Putrescine importer
SmUMH9_1387	-8.10188	0.112134	0.0420026	0.837615	0.996563	1423906	1424799	+	894	Permease of the drug/metabolite transporter (DMT) superfamily
SmUMH9_1388	NA	NA	NA	NA	NA	1424873	1425145	+	273	FIG01055441: hypothetical protein
SmUMH9_1389	-6.51935	0.706239	2.55781	0.10975	0.973913	1425578	1426399	+	822	Nucleoside-specific channel-forming protein Tsx precursor
SmUMH9_1390	-10.2692	0.800035	1.37063	0.241704	0.996563	1426453	1426617	-	165	FIG01055351: hypothetical protein
SmUMH9_1391	-8.91442	0.641615	0.85072	0.356349	0.996563	1427076	1427561	+	486	Putative inner membrane protein
SmUMH9_1392	NA	NA	NA	NA	NA	1427676	1428206	+	531	Periplasmic chorismate mutase I precursor (EC 5.4.99.5)
SmUMH9_1393	-9.7044	0.469714	0.594319	0.440754	0.996563	1428210	1429745	-	1536	D-alanyl-D-alanine carboxypeptidase (EC 3.4.16.4)
SmUMH9_1394	-8.76202	0.8492	1.8505	0.173725	0.996563	1429991	1430794	-	804	N-formylglutamate deformylase (EC 3.5.1.68)
SmUMH9_1395	-10.0301	1.35296	3.99479	0.045641	0.728283	1430791	1432014	-	1224	Imidazolonepropionase (EC 3.5.2.7)
SmUMH9_1396	-8.68756	0.847791	1.98688	0.158667	0.996563	1432172	1432927	-	756	Histidine utilization repressor
SmUMH9_1397	-8.79202	0.153663	0.065186	0.79848	0.996563	1433108	1434478	+	1371	Formiminoglutamic iminohydrolase (EC 3.5.3.13)
SmUMH9_1398	-11.3381	0.468144	0.599338	0.438831	0.996563	1434478	1435041	+	564	Conserved hypothetical protein (perhaps related to histidine degradation)
SmUMH9_1399	-8.69797	0.807741	1.69508	0.192933	0.996563	1435111	1436112	+	1002	Sucrose specific transcriptional regulator CscR, LacI family
SmUMH9_1400	-8.53408	0.246645	0.193439	0.66007	0.996563	1436154	1437596	-	1443	Sucrose-6-phosphate hydrolase (EC 3.2.1.B3)
SmUMH9_1401	-8.01519	0.851247	2.2346	0.134952	0.996563	1437593	1438852	-	1260	Sucrose permease, major facilitator superfamily
SmUMH9_1402	-9.44175	0.523225	0.644701	0.422013	0.996563	1439022	1440326	-	1305	L-Proline/Glycine betaine transporter ProP
SmUMH9_1403	-8.63494	1.26044	4.26731	0.0388524	0.654214	1440543	1442162	-	1620	Phosphoenolpyruvate carboxykinase [ATP] (EC 4.1.1.49)
SmUMH9_1404	-7.32977	0.240358	0.197916	0.656408	0.996563	1442595	1443938	+	1344	Citrate-sodium symport
SmUMH9_1405	-9.47951	0.889478	1.79689	0.180088	0.996563	1443953	1444228	+	276	Secreted alkaline metalloproteinase (EC 3.4.24.-), PrtA/B/C/G homolog
SmUMH9_1406	NA	NA	NA	NA	NA	1444472	1444681	-	210	FIG01056516: hypothetical protein
SmUMH9_1407	NA	NA	NA	NA	NA	1444839	1444991	+	153	hypothetical protein
SmUMH9_1408	NA	NA	NA	NA	NA	1445461	1445853	+	393	FIG01220350: hypothetical protein
SmUMH9_1409	-8.92518	0.0362265	0.00324824	0.954551	0.997614	1445858	1446457	+	600	FIG01056534: hypothetical protein
SmUMH9_1410	NA	NA	NA	NA	NA	1446513	1446752	-	240	FIG01056205: hypothetical protein
SmUMH9_1411	-7.516	0.153688	0.0931414	0.760221	0.996563	1446888	1447823	-	936	Sigma-fimbriae tip adhesin
SmUMH9_1412	-6.54283	-0.0307511	0.00473077	0.945164	0.997177	1447844	1450264	-	2421	Sigma-fimbriae usher protein
SmUMH9_1413	-8.87092	0.513392	0.673355	0.411884	0.996563	1450332	1451096	-	765	Sigma-fimbriae chaperone protein
SmUMH9_1414	-9.00737	0.732283	1.18853	0.275626	0.996563	1451121	1451675	-	555	Sigma-fimbriae uncharacterized subunit
SmUMH9_1415	-9.11049	0.0664689	0.012249	0.911874	0.996563	1451675	1452133	-	459	Sigma-fimbriae uncharacterized paralogous subunit
SmUMH9_1416	-9.09103	-0.387909	0.446347	0.504075	0.996563	1452181	1452720	-	540	Sigma-fimbriae uncharacterized paralogous subunit
SmUMH9_1417	-11.2632	-0.0149146	0.00055873	0.981142	0.998975	1452995	1454431	-	1437	Ribosomal RNA small subunit methyltransferase F (EC 2.1.1.-)
SmUMH9_1418	-6.12203	0.0846035	0.0361426	0.849221	0.996563	1454534	1457164	-	2631	Paraquat-inducible protein B
SmUMH9_1419	-7.47646	0.130866	0.0706672	0.790368	0.996563	1457133	1458380	-	1248	Paraquat-inducible protein A
SmUMH9_1420	NA	NA	NA	NA	NA	1458636	1459133	+	498	Free methionine-(R)-sulfoxide reductase, contains GAF domain
SmUMH9_1421	-10.4661	-4.86869	50.4994	1.19202e-12	1.86003e-10	1459230	1459940	+	711	ProQ: influences osmotic activation of compatible solute ProP
SmUMH9_1422	-10.866	-1.36802	4.75053	0.0292893	0.546688	1459960	1462008	+	2049	Tail-specific protease precursor (EC 3.4.21.102)
SmUMH9_1423	-13.97	-0.505816	0.501851	0.478688	0.996563	1462318	1463196	+	879	Probable protease HtpX (EC 3.4.24.-)
SmUMH9_1424	-8.11075	-0.0642918	0.0128239	0.909838	0.996563	1463761	1463889	-	129	hypothetical protein
SmUMH9_1425	-10.5604	0.34729	0.287845	0.591605	0.996563	1464242	1465636	-	1395	Putative transport protein
SmUMH9_1426	-9.33295	0.0489443	0.00618899	0.937295	0.996563	1465916	1466659	+	744	Transcriptional regulator KdgR, KDG operon repressor
SmUMH9_1427	-10.6231	0.01316	0.000449518	0.983085	0.999014	1466706	1467509	-	804	2-aminoethylphosphonate ABC transporter permease protein II (TC 3.A.1.9.1)
SmUMH9_1428	-9.8571	-0.63578	1.01322	0.314133	0.996563	1467512	1468375	-	864	2-aminoethylphosphonate ABC transporter permease protein I (TC 3.A.1.9.1)
SmUMH9_1429	-8.1427	0.805393	1.89456	0.168688	0.996563	1468377	1469513	-	1137	2-aminoethylphosphonate ABC transporter ATP-binding protein (TC 3.A.1.9.1)
SmUMH9_1430	-7.96372	0.519969	0.920047	0.337463	0.996563	1469510	1470520	-	1011	2-aminoethylphosphonate ABC transporter periplasmic binding component (TC 3.A.1.9.1)
SmUMH9_1431	-9.00251	0.428143	0.468178	0.493827	0.996563	1470696	1471415	-	720	2-aminoethylphosphonate uptake and metabolism regulator
SmUMH9_1432	-7.94322	-0.0523332	0.0090666	0.924141	0.996563	1471441	1471572	-	132	hypothetical protein
SmUMH9_1433	-7.84938	-0.0727366	0.0172066	0.895638	0.996563	1471571	1472674	+	1104	2-aminoethylphosphonate:pyruvate aminotransferase (EC 2.6.1.37)
SmUMH9_1434	-8.71654	-0.137444	0.0501195	0.822855	0.996563	1472684	1473493	+	810	Phosphonoacetaldehyde hydrolase (EC 3.11.1.1)
SmUMH9_1435	-7.36998	0.869877	2.70701	0.0999079	0.953804	1473558	1474949	-	1392	L-cystine uptake protein TcyP
SmUMH9_1436	-8.23037	0.773337	1.65074	0.198858	0.996563	1475131	1475679	-	549	Membrane-bound metal-dependent hydrolase YdjM, induced during SOS response
SmUMH9_1437	-9.00712	0.281774	0.164697	0.684868	0.996563	1476103	1476768	-	666	2-deoxyglucose-6-phosphate hydrolase YniC
SmUMH9_1438	-7.59436	-0.144166	0.0864075	0.768795	0.996563	1476832	1478112	-	1281	FIG01055972: hypothetical protein
SmUMH9_1439	-7.91285	-0.332025	0.406633	0.523683	0.996563	1478298	1478858	+	561	Putative membrane protein
SmUMH9_1440	-8.96601	-0.0419082	0.00454253	0.946265	0.997177	1478894	1479763	-	870	Ribulosamine/erythrulosamine 3-kinase potentially involved in protein deglycation
SmUMH9_1441	-9.52242	0.579688	0.860966	0.353469	0.996563	1480003	1480857	-	855	Manganese ABC transporter, inner membrane permease protein SitD
SmUMH9_1442	NA	NA	NA	NA	NA	1480857	1480970	-	114	Manganese ABC transporter, inner membrane permease protein SitC
SmUMH9_1443	-8.1228	0.505829	0.797324	0.371895	0.996563	1480967	1481716	-	750	Manganese ABC transporter, inner membrane permease protein SitC
SmUMH9_1444	-9.60625	0.109177	0.0249575	0.874473	0.996563	1481716	1482606	-	891	Manganese ABC transporter, ATP-binding protein SitB
SmUMH9_1445	-7.78352	-0.102777	0.0404707	0.840563	0.996563	1482603	1483547	-	945	Manganese ABC transporter, periplasmic-binding protein SitA
SmUMH9_1446	NA	NA	NA	NA	NA	1483679	1483978	-	300	FIG074102: hypothetical protein
SmUMH9_1447	-7.66747	0.731996	1.61579	0.203679	0.996563	1484088	1484753	+	666	Membrane-bound lytic murein transglycosylase E (EC 3.2.1.-)
SmUMH9_1448	-8.16333	0.314587	0.339332	0.560215	0.996563	1485061	1485786	+	726	Gluconate 2-dehydrogenase (EC 1.1.99.3), membrane-bound, gamma subunit
SmUMH9_1449	-7.1744	0.188341	0.162771	0.686618	0.996563	1485789	1487570	+	1782	Gluconate 2-dehydrogenase (EC 1.1.99.3), membrane-bound, flavoprotein
SmUMH9_1450	-6.10267	0.763634	2.54706	0.110499	0.973913	1487583	1488920	+	1338	Gluconate 2-dehydrogenase (EC 1.1.99.3), membrane-bound, cytochrome c
SmUMH9_1451	-8.83938	-0.283003	0.196918	0.65722	0.996563	1489178	1490461	+	1284	Serine transporter
SmUMH9_1452	-7.73511	0.124086	0.045355	0.831353	0.996563	1490612	1491745	+	1134	Vitamin B12 ABC transporter, B12-binding component BtuF
SmUMH9_1453	-8.6378	0.105374	0.0270827	0.869284	0.996563	1491782	1492471	-	690	Multiple antibiotic resistance protein MarC
SmUMH9_1454	-8.21396	0.296847	0.28448	0.59378	0.996563	1492856	1493905	+	1050	hypothetical protein
SmUMH9_1455	-9.05914	0.545477	0.627596	0.428239	0.996563	1494145	1494768	+	624	hypothetical protein
SmUMH9_1456	NA	NA	NA	NA	NA	1494984	1496912	+	1929	Threonyl-tRNA synthetase (EC 6.1.1.3)
SmUMH9_1457	NA	NA	NA	NA	NA	1497117	1497467	+	351	Translation initiation factor 3
SmUMH9_1458	NA	NA	NA	NA	NA	1497566	1497763	+	198	LSU ribosomal protein L35p
SmUMH9_1459	NA	NA	NA	NA	NA	1497858	1498163	+	306	LSU ribosomal protein L20p
SmUMH9_1460	NA	NA	NA	NA	NA	1498575	1499558	+	984	Phenylalanyl-tRNA synthetase alpha chain (EC 6.1.1.20)
SmUMH9_1461	NA	NA	NA	NA	NA	1499573	1501960	+	2388	Phenylalanyl-tRNA synthetase beta chain (EC 6.1.1.20)
SmUMH9_1462	NA	NA	NA	NA	NA	1501965	1502261	+	297	Integration host factor alpha subunit
SmUMH9_1463	NA	NA	NA	NA	NA	1502447	1502578	-	132	hypothetical protein
SmUMH9_1464	-10.2769	0.622426	0.71527	0.3977	0.996563	1502811	1503227	+	417	Putative exported protein precursor
SmUMH9_1465	-8.48581	-0.0864611	0.0152048	0.901863	0.996563	1503406	1504413	+	1008	Vitamin B12 ABC transporter, permease component BtuC
SmUMH9_1466	-8.46345	0.0627788	0.00972694	0.921436	0.996563	1504459	1505010	+	552	Glutathione peroxidase family protein
SmUMH9_1467	-9.12044	0.160517	0.0568768	0.811502	0.996563	1505016	1505771	+	756	Vitamin B12 ABC transporter, ATPase component BtuD
SmUMH9_1468	-8.44707	-0.111194	0.0234463	0.878302	0.996563	1506169	1507323	+	1155	UDP-4-amino-4-deoxy-L-arabinose--oxoglutarate aminotransferase (EC 2.6.1.-)
SmUMH9_1469	-7.8285	0.40665	0.491898	0.483082	0.996563	1507310	1508290	+	981	Polymyxin resistance protein ArnC, glycosyl transferase (EC 2.4.-.-)
SmUMH9_1470	-7.33884	0.0177858	0.00135614	0.970624	0.998975	1508287	1510272	+	1986	UDP-glucuronic acid oxidase (UDP-4-keto-hexauronic acid decarboxylating) (EC 1.1.1.305) / UDP-4-amino-4-deoxy-L-arabinose formyltransferase (EC 2.1.2.13)
SmUMH9_1471	-9.19727	-6.09354	44.0262	3.24004e-11	3.32616e-09	1510269	1511174	+	906	Polymyxin resistance protein PmrJ, predicted deacetylase
SmUMH9_1472	-7.91093	-0.0521717	0.00940545	0.922741	0.996563	1511171	1512835	+	1665	Polymyxin resistance protein ArnT, undecaprenyl phosphate-alpha-L-Ara4N transferase; Melittin resistance protein PqaB
SmUMH9_1473	-13.8909	-1.14953	1.70288	0.191912	0.996563	1512832	1513176	+	345	Polymyxin resistance protein PmrL, sucrose-6 phosphate hydrolase
SmUMH9_1474	NA	NA	NA	NA	NA	1513173	1513565	+	393	Polymyxin resistance protein PmrM
SmUMH9_1475	-9.95886	-0.159828	0.0590339	0.808029	0.996563	1513754	1514206	+	453	Probable lipoprotein nlpC precursor
SmUMH9_1476	-9.22816	-0.0412341	0.00428519	0.947807	0.997177	1514245	1515279	+	1035	Lipoate-protein ligase A
SmUMH9_1477	-9.72466	0.100642	0.0281166	0.866835	0.996563	1515790	1516521	+	732	FIG01055456: hypothetical protein
SmUMH9_1478	-8.1205	-0.533583	0.996938	0.318053	0.996563	1516780	1518222	+	1443	Selenoprotein O and cysteine-containing homologs
SmUMH9_1479	NA	NA	NA	NA	NA	1518260	1519045	-	786	ABC-type hemin transport system, ATPase component
SmUMH9_1480	-9.36218	-0.237418	0.1407	0.707586	0.996563	1519038	1520042	-	1005	Hemin ABC transporter, permease protein
SmUMH9_1481	-9.40061	-0.164279	0.0683813	0.793708	0.996563	1520042	1520872	-	831	Periplasmic hemin-binding protein
SmUMH9_1482	-8.86676	-0.679747	1.25889	0.261862	0.996563	1520869	1521906	-	1038	Hemin transport protein HmuS
SmUMH9_1483	-7.05793	-0.0522988	0.0123512	0.911508	0.996563	1521973	1524054	-	2082	TonB-dependent hemin , ferrichrome receptor
SmUMH9_1484	-11.8673	-0.0623017	0.00809136	0.928325	0.996563	1524149	1524331	-	183	Hemin uptake protein HemP
SmUMH9_1485	-8.88417	0.582569	0.761273	0.38293	0.996563	1524503	1524988	-	486	Glutathione peroxidase family protein
SmUMH9_1486	-10.3308	-0.187341	0.094601	0.758408	0.996563	1525094	1526140	-	1047	2-keto-3-deoxy-D-arabino-heptulosonate-7- phosphate synthase I alpha (EC 2.5.1.54)
SmUMH9_1487	-8.71252	-0.0399988	0.00453704	0.946297	0.997177	1526338	1527159	-	822	FIG137360: hypothetical protein
SmUMH9_1488	-7.16506	0.205652	0.180982	0.670531	0.996563	1527658	1530036	+	2379	Phosphoenolpyruvate synthase (EC 2.7.9.2)
SmUMH9_1489	-8.52125	-0.849835	1.91429	0.166487	0.996563	1530514	1531614	-	1101	Putative membrane protein
SmUMH9_1490	-7.43505	0.219161	0.186122	0.666164	0.996563	1531859	1534915	+	3057	Glycolate dehydrogenase (EC 1.1.99.14), subunit GlcD
SmUMH9_1491	NA	NA	NA	NA	NA	1534912	1535328	+	417	1,4-dihydroxy-2-naphthoyl-CoA hydrolase (EC 3.1.2.28) in menaquinone biosynthesis
SmUMH9_1492	-8.5437	0.724575	1.24643	0.264235	0.996563	1535374	1535778	-	405	FIG01055362: hypothetical protein
SmUMH9_1493	-8.75037	-0.233355	0.136132	0.712157	0.996563	1536306	1536677	+	372	Iron binding protein SufA for iron-sulfur cluster assembly
SmUMH9_1494	-7.38297	-0.175406	0.120148	0.728874	0.996563	1536713	1538188	+	1476	Iron-sulfur cluster assembly protein SufB
SmUMH9_1495	-8.30088	0.453528	0.581161	0.445857	0.996563	1538232	1538978	+	747	Iron-sulfur cluster assembly ATPase protein SufC
SmUMH9_1496	-8.0098	-0.0502136	0.00668495	0.934836	0.996563	1538953	1540239	+	1287	Iron-sulfur cluster assembly protein SufD
SmUMH9_1497	-7.45203	-0.174193	0.126487	0.722103	0.996563	1540236	1541462	+	1227	Cysteine desulfurase (EC 2.8.1.7), SufS subfamily
SmUMH9_1498	-10.0126	0.344794	0.279911	0.59676	0.996563	1541499	1541915	+	417	Sulfur acceptor protein SufE for iron-sulfur cluster assembly
SmUMH9_1499	-7.93618	0.115014	0.0437323	0.834352	0.996563	1542213	1543226	+	1014	L,D-transpeptidase ErfK
SmUMH9_1500	NA	NA	NA	NA	NA	1543241	1543354	+	114	hypothetical protein
SmUMH9_1501	-9.91293	0.526333	0.503461	0.477984	0.996563	1543911	1545323	-	1413	Pyruvate kinase (EC 2.7.1.40)
SmUMH9_1502	-10.2786	0.685827	0.914804	0.338843	0.996563	1545717	1546022	-	306	putative pectin degradation protein (sugar phosphate isomerase family)
SmUMH9_1503	NA	NA	NA	NA	NA	1546137	1546210	-	74	tRNA-Val-GAC
SmUMH9_1504	NA	NA	NA	NA	NA	1546234	1546307	-	74	tRNA-Val-GAC
SmUMH9_1505	NA	NA	NA	NA	NA	1546331	1546404	-	74	tRNA-Val-GAC
SmUMH9_1506	-7.45269	0.228484	0.182718	0.669048	0.996563	1546587	1547963	-	1377	Multi antimicrobial extrusion protein (Na(+)/drug antiporter), MATE family of MDR efflux pumps
SmUMH9_1507	-9.64711	-0.30849	0.211445	0.645638	0.996563	1548041	1548199	-	159	hypothetical protein
SmUMH9_1508	NA	NA	NA	NA	NA	1548202	1548852	+	651	Riboflavin synthase eubacterial/eukaryotic (EC 2.5.1.9)
SmUMH9_1509	-10.0823	-0.0971091	0.0164277	0.898014	0.996563	1548907	1549200	+	294	conserved hypothetical protein
SmUMH9_1510	-7.09023	0.108514	0.0518677	0.819845	0.996563	1549274	1550425	-	1152	Cyclopropane-fatty-acyl-phospholipid synthase (EC 2.1.1.79)
SmUMH9_1511	-7.88568	0.34266	0.427897	0.513023	0.996563	1550770	1551981	-	1212	Putative transport protein
SmUMH9_1512	-9.39188	0.103462	0.0216562	0.883005	0.996563	1552069	1553049	+	981	LysR-family transcriptional regulator YdhB
SmUMH9_1513	-11.5585	-0.836928	1.7856	0.181463	0.996563	1553046	1554071	-	1026	Purine nucleotide synthesis repressor
SmUMH9_1514	-8.47312	0.788141	0.95484	0.32849	0.996563	1554284	1554451	-	168	hypothetical protein
SmUMH9_1515	-10.5232	0.263993	0.149808	0.698719	0.996563	1554547	1555125	-	579	Superoxide dismutase [Fe] (EC 1.15.1.1)
SmUMH9_1516	-7.92658	0.124042	0.054056	0.81615	0.996563	1555325	1556143	-	819	FIG00545237: hypothetical protein
SmUMH9_1517	-10.8716	-0.686004	0.859777	0.353801	0.996563	1556560	1556907	+	348	Glutaredoxin-related protein
SmUMH9_1518	-9.44217	-0.481196	0.594453	0.440702	0.996563	1556976	1557659	-	684	Ribonuclease T (EC 3.1.13.-)
SmUMH9_1519	-8.47487	0.152005	0.0659362	0.797348	0.996563	1557739	1558128	-	390	Lactoylglutathione lyase (EC 4.4.1.5)
SmUMH9_1520	-8.50705	0.163548	0.0855032	0.769974	0.996563	1558484	1559587	-	1104	N-ethylmaleimide reductase (EC 1.-.-.-)
SmUMH9_1521	-9.51453	-1.57824	5.29932	0.0213337	0.433654	1559677	1560297	-	621	Transcriptional regulator, TetR family
SmUMH9_1522	-7.28616	0.436144	0.823167	0.364256	0.996563	1560401	1562038	-	1638	Phosphoethanolamine transferase EptA specific for the 1 phosphate group of core-lipid A
SmUMH9_1523	-10.6816	0.343538	0.295349	0.586813	0.996563	1562177	1562818	-	642	Rrf2-linked NADH-flavin reductase
SmUMH9_1524	-9.54681	0.545784	0.780796	0.376898	0.996563	1562976	1563887	+	912	Transcriptional regulator, LysR family
SmUMH9_1525	NA	NA	NA	NA	NA	1563911	1564150	+	240	FIG00553873: hypothetical protein
SmUMH9_1526	-8.51806	0.334424	0.340326	0.559641	0.996563	1564250	1565146	+	897	Putative aldo/keto reductase
SmUMH9_1527	-7.52968	0.51468	1.01746	0.313123	0.996563	1565207	1567051	-	1845	Lipase (EC 3.1.1.3)
SmUMH9_1528	-9.12956	0.301293	0.242439	0.62245	0.996563	1567292	1567813	+	522	Superoxide dismutase [Cu-Zn] precursor (EC 1.15.1.1)
SmUMH9_1529	-7.38385	0.794445	2.27519	0.131459	0.996563	1567814	1569844	-	2031	FIG01055514: hypothetical protein
SmUMH9_1530	-7.54505	0.0949892	0.0362921	0.848914	0.996563	1569848	1570711	-	864	Membrane fusion component of tripartite multidrug resistance system
SmUMH9_1531	-9.80922	0.367597	0.252468	0.615342	0.996563	1571174	1571563	+	390	Transcriptional regulator SlyA
SmUMH9_1532	-11.4533	-0.697884	0.959376	0.327344	0.996563	1571656	1572120	-	465	Outer membrane lipoprotein pcp precursor
SmUMH9_1533	-9.49908	-0.0262104	0.00183143	0.965865	0.998975	1572480	1573601	+	1122	Anhydro-N-acetylmuramic acid kinase (EC 2.7.1.-)
SmUMH9_1534	-10.1388	0.468517	0.493502	0.482369	0.996563	1573647	1573949	+	303	Membrane-bound lysozyme inhibitor of c-type lysozyme
SmUMH9_1535	NA	NA	NA	NA	NA	1573946	1574692	+	747	Pyridoxamine 5'-phosphate oxidase (EC 1.4.3.5)
SmUMH9_1536	NA	NA	NA	NA	NA	1574831	1576105	+	1275	Tyrosyl-tRNA synthetase (EC 6.1.1.1)
SmUMH9_1537	-6.62544	0.242929	0.302969	0.582027	0.996563	1576182	1579277	-	3096	Surface layer protein
SmUMH9_1538	-10.2561	0.419291	0.391522	0.5315	0.996563	1579694	1580554	+	861	Pyridoxal kinase (EC 2.7.1.35)
SmUMH9_1539	-9.15264	0.0535521	0.00711889	0.932759	0.996563	1580594	1581199	-	606	Glutathione S-transferase (EC 2.5.1.18)
SmUMH9_1540	-8.25556	0.361695	0.405635	0.524193	0.996563	1581292	1582176	-	885	4-hydroxy-tetrahydrodipicolinate synthase (EC 4.3.3.7)
SmUMH9_1541	-8.63828	0.695139	0.959686	0.327266	0.996563	1582282	1582425	-	144	hypothetical protein
SmUMH9_1542	-11.2154	0.498408	0.648402	0.420684	0.996563	1582538	1582801	-	264	FIG01055858: hypothetical protein
SmUMH9_1543	NA	NA	NA	NA	NA	1582896	1583561	-	666	metal-dependent phosphohydrolase
SmUMH9_1544	-8.63525	-0.273398	0.205227	0.650535	0.996563	1583814	1584185	+	372	FIG01056087: hypothetical protein
SmUMH9_1545	-7.3947	-0.34067	0.436392	0.508869	0.996563	1584182	1584451	-	270	FIG01055407: hypothetical protein
SmUMH9_1546	-9.73312	-0.564206	0.746195	0.387684	0.996563	1584727	1585107	+	381	FIG01055411: hypothetical protein
SmUMH9_1547	-8.67367	0.123793	0.0393682	0.842721	0.996563	1585115	1585495	-	381	Bona fide RidA/YjgF/TdcF/RutC subgroup
SmUMH9_1548	-9.80123	0.114203	0.0271053	0.86923	0.996563	1585678	1586532	+	855	Streptomycin 3''-kinase (EC 2.7.1.87)
SmUMH9_1549	-8.46051	0.544797	0.62848	0.427913	0.996563	1586497	1587000	-	504	auxin-binding protein, putative
SmUMH9_1550	-8.53394	-0.51983	0.840519	0.359248	0.996563	1587101	1588288	-	1188	Benzoate transport protein
SmUMH9_1551	NA	NA	NA	NA	NA	1588404	1588967	+	564	Transcriptional regulator yidN, Cro/CI family
SmUMH9_1552	-7.36474	0.0698365	0.0193399	0.889396	0.996563	1589096	1591255	+	2160	Prolyl endopeptidase (EC 3.4.21.26)
SmUMH9_1553	-8.20524	0.146225	0.0745016	0.784892	0.996563	1591333	1592847	-	1515	Di/tripeptide permease DtpA
SmUMH9_1554	-11.0176	-0.292898	0.192011	0.661248	0.996563	1593452	1594093	-	642	Endonuclease III (EC 4.2.99.18)
SmUMH9_1555	-10.042	-0.0624233	0.00954975	0.922152	0.996563	1594093	1594791	-	699	Electron transport complex protein RnfE
SmUMH9_1556	-9.633	-0.96317	2.36899	0.123767	0.996563	1594788	1595417	-	630	Electron transport complex protein RnfG
SmUMH9_1557	-11.6235	0.135256	0.0406643	0.840187	0.996563	1595427	1596512	-	1086	Electron transport complex protein RnfD
SmUMH9_1558	-8.5618	0.44882	0.598833	0.439024	0.996563	1596878	1597771	+	894	Right origin-binding protein
SmUMH9_1559	-10.418	-1.13728	3.29014	0.0696973	0.86314	1597804	1600233	-	2430	Electron transport complex protein RnfC
SmUMH9_1560	-11.9109	-0.947099	1.96452	0.16103	0.996563	1600226	1600798	-	573	Electron transport complex protein RnfB
SmUMH9_1561	-11.4434	0.345096	0.289746	0.590383	0.996563	1600798	1601379	-	582	Electron transport complex protein RnfA
SmUMH9_1562	-9.7846	1.06827	2.66003	0.102899	0.959563	1601515	1601955	-	441	Putative membrane protein precursor
SmUMH9_1563	-8.39501	1.86917	7.18599	0.00734749	0.189818	1602187	1603227	+	1041	Uncharacterized oxidoreductase ydgJ (EC 1.-.-.-)
SmUMH9_1564	-8.9455	-0.0919306	0.0243356	0.876034	0.996563	1603301	1604305	+	1005	Putative membrane protein precursor
SmUMH9_1565	-9.80293	0.228758	0.118715	0.730432	0.996563	1604317	1604862	-	546	hypothetical protein
SmUMH9_1566	-7.57587	0.666949	1.27599	0.258647	0.996563	1604973	1605971	-	999	Adenosine deaminase (EC 3.5.4.4)
SmUMH9_1567	-8.78727	-0.228179	0.118858	0.730276	0.996563	1606108	1606863	-	756	FIG000557: hypothetical protein co-occurring with RecR
SmUMH9_1568	-11.4507	0.548906	0.666619	0.414233	0.996563	1606961	1607557	+	597	Nudix hydrolase family protein YffH
SmUMH9_1569	NA	NA	NA	NA	NA	1607554	1607922	+	369	Nudix hydrolase family protein YffH
SmUMH9_1570	-7.71676	0.201167	0.14788	0.700569	0.996563	1607955	1609136	-	1182	Cystathionine beta-lyase (EC 4.4.1.8) (CBL) (Beta-cystathionase) (Cysteine lyase) / Maltose regulon modulator
SmUMH9_1571	-8.45433	0.570476	0.925698	0.335983	0.996563	1609129	1610748	-	1620	PTS system, maltose and glucose-specific IIC component (EC 2.7.1.69) / PTS system, maltose and glucose-specific IIB component (EC 2.7.1.69)
SmUMH9_1572	-10.5602	0.966711	1.7869	0.181305	0.996563	1610972	1612003	+	1032	Maltose regulon regulatory protein MalI (repressor for malXY)
SmUMH9_1573	NA	NA	NA	NA	NA	1612000	1612881	-	882	Transcriptional regulator
SmUMH9_1574	NA	NA	NA	NA	NA	1612881	1614224	+	1344	Beta-lactamase (EC 3.5.2.6)
SmUMH9_1575	-11.1973	-1.46226	5.37273	0.0204539	0.424419	1614251	1615159	-	909	Transcriptional regulator, LysR family
SmUMH9_1576	-11.653	0.659995	1.02701	0.310863	0.996563	1615253	1616425	+	1173	Beta-lactamase class C and other penicillin binding proteins
SmUMH9_1577	-10.0425	-0.286736	0.175368	0.675385	0.996563	1616471	1618003	-	1533	Putative GTP-binding protein YdgA
SmUMH9_1578	-11.5482	-2.49403	13.6577	0.00021934	0.00822735	1618144	1619322	-	1179	Mannose-6-phosphate isomerase (EC 5.3.1.8)
SmUMH9_1579	NA	NA	NA	NA	NA	1619799	1620131	+	333	hypothetical protein
SmUMH9_1580	-9.49136	1.09679	2.67737	0.101784	0.954741	1620362	1621759	+	1398	Fumarate hydratase class II (EC 4.2.1.2)
SmUMH9_1581	-10.204	0.240155	0.121326	0.727601	0.996563	1621821	1622510	+	690	Transcriptional regulator, DeoR family
SmUMH9_1582	-10.0597	0.363669	0.36506	0.54571	0.996563	1622616	1622969	+	354	FIG01056537: hypothetical protein
SmUMH9_1583	-11.75	-0.138336	0.0341547	0.853378	0.996563	1622959	1623870	-	912	DNA replication terminus site-binding protein
SmUMH9_1584	-7.62831	0.902719	2.25439	0.133236	0.996563	1624230	1626026	+	1797	Beta-hexosaminidase (EC 3.2.1.52)
SmUMH9_1585	-8.8507	-0.290226	0.242526	0.622387	0.996563	1626145	1627431	+	1287	COG1649 predicted glycoside hydrolase
SmUMH9_1586	-6.93159	0.709445	2.28384	0.130728	0.996563	1627483	1628781	-	1299	Permeases of the major facilitator superfamily
SmUMH9_1587	-10.0657	0.640836	1.09289	0.295831	0.996563	1628900	1629790	+	891	LysR family transcriptional regulator YnfL
SmUMH9_1588	-11.3601	-0.0200034	0.00109881	0.973556	0.998975	1629950	1631167	+	1218	Mlc, transcriptional repressor of MalT (the transcriptional activator of maltose regulon) and manXYZ operon
SmUMH9_1589	-9.52058	0.489573	0.459029	0.498078	0.996563	1631312	1631977	+	666	Dethiobiotin synthetase (EC 6.3.3.3)
SmUMH9_1590	-10.1173	0.460116	0.474211	0.491056	0.996563	1631984	1632478	-	495	Permeases of the major facilitator superfamily
SmUMH9_1591	NA	NA	NA	NA	NA	1632520	1632939	+	420	Transcriptional regulator, MerR family
SmUMH9_1592	-10.6391	0.219039	0.113349	0.736363	0.996563	1632936	1634228	-	1293	FIG00509904: hypothetical protein
SmUMH9_1593	-9.37998	-0.478971	0.569564	0.450432	0.996563	1634363	1635502	-	1140	L-proline glycine betaine ABC transport system permease protein ProV (TC 3.A.1.12.1)
SmUMH9_1594	-8.7671	0.166715	0.0754802	0.783519	0.996563	1635499	1636149	-	651	Putative binding-protein-dependent transport system
SmUMH9_1595	-8.95715	0.436759	0.531874	0.46582	0.996563	1636161	1637069	-	909	Putative ABC transporter periplasmic binding protein
SmUMH9_1596	-10.8887	-0.0178338	0.000881084	0.97632	0.998975	1637083	1637799	-	717	Putative ABC transporter membrane protein
SmUMH9_1597	-9.01652	0.187159	0.101853	0.749617	0.996563	1638308	1639795	+	1488	Multidrug resistance protein B
SmUMH9_1598	-9.21681	0.445386	0.29446	0.587377	0.996563	1639852	1640151	-	300	FIG01220449: hypothetical protein
SmUMH9_1599	-10.7441	0.802341	1.3691	0.241967	0.996563	1640241	1640609	-	369	putative secreted protein
SmUMH9_1600	-10.7893	-0.585885	0.921332	0.337126	0.996563	1640758	1641084	+	327	Protein of unknown function UPF0060
SmUMH9_1601	NA	NA	NA	NA	NA	1641121	1641870	-	750	3-hydroxypropionate dehydrogenase (EC 1.1.1.298)
SmUMH9_1602	-9.88657	0.307979	0.199157	0.655402	0.996563	1641996	1642517	-	522	FIG01055303: hypothetical protein
SmUMH9_1603	-7.4802	0.0480569	0.00958092	0.922026	0.996563	1642718	1645069	-	2352	Iron(III) dicitrate transport protein FecA
SmUMH9_1604	-9.84146	-0.641561	1.11654	0.290665	0.996563	1645184	1646140	-	957	Fe2+-dicitrate sensor, membrane component
SmUMH9_1605	-10.7168	1.15354	2.76984	0.0960555	0.94864	1646137	1646661	-	525	RNA polymerase sigma factor FecI
SmUMH9_1606	-7.74376	0.563823	0.920779	0.337271	0.996563	1647087	1648409	+	1323	Guanine deaminase (EC 3.5.4.3)
SmUMH9_1607	-7.15855	0.342772	0.542153	0.461542	0.996563	1648849	1650135	+	1287	Putative secretion permease
SmUMH9_1608	-6.59553	0.456541	1.06849	0.301286	0.996563	1650128	1652227	+	2100	Putative secretion ATPase
SmUMH9_1609	-7.72347	1.1065	3.84638	0.0498535	0.740251	1652412	1652699	-	288	hypothetical protein
SmUMH9_1610	NA	NA	NA	NA	NA	1652742	1652888	-	147	hypothetical protein
SmUMH9_1611	-6.50241	0.0550274	0.0153584	0.901371	0.996563	1653439	1657584	-	4146	Peptide synthetase
SmUMH9_1612	-6.34014	0.531233	1.4313	0.231552	0.996563	1657584	1661390	-	3807	Peptide synthetase
SmUMH9_1613	-6.64059	0.489037	0.992325	0.319175	0.996563	1661877	1663403	-	1527	MchC protein
SmUMH9_1614	-7.77853	-0.272569	0.29025	0.590061	0.996563	1664362	1666563	+	2202	Dipeptidyl carboxypeptidase Dcp (EC 3.4.15.5)
SmUMH9_1615	-9.84047	-0.930837	2.1477	0.142783	0.996563	1666635	1667945	-	1311	Nitrate/nitrite transporter
SmUMH9_1616	NA	NA	NA	NA	NA	1667967	1668086	+	120	hypothetical protein
SmUMH9_1617	-13.5741	0.100184	0.0245017	0.875615	0.996563	1668088	1668717	-	630	N-carbamoylsarcosine amidase (EC 3.5.1.59)
SmUMH9_1618	-9.98704	0.737601	1.39632	0.23734	0.996563	1668727	1669479	-	753	Maleate cis-trans isomerase (EC 5.2.1.1)
SmUMH9_1619	-9.49656	-0.53845	0.741161	0.389289	0.996563	1669495	1670289	-	795	Hydrolase, alpha/beta fold family functionally coupled to Phosphoribulokinase
SmUMH9_1620	-8.66188	0.103933	0.0329735	0.855908	0.996563	1670286	1671434	-	1149	Salicylate hydroxylase (EC 1.14.13.1)
SmUMH9_1621	NA	NA	NA	NA	NA	1671423	1671539	+	117	hypothetical protein
SmUMH9_1622	-10.8051	-0.356482	0.341431	0.559004	0.996563	1671764	1672822	+	1059	Leucyl aminopeptidase (aminopeptidase T)
SmUMH9_1623	-12.4008	-0.313542	0.215564	0.642441	0.996563	1672967	1673362	+	396	Transcriptional regulator, MarR family
SmUMH9_1624	NA	NA	NA	NA	NA	1673448	1673990	+	543	Isoquinoline 1-oxidoreductase alpha subunit (EC 1.3.99.16)
SmUMH9_1625	-7.89916	0.450261	0.741613	0.389145	0.996563	1674022	1677555	+	3534	Putative diheme cytochrome c-553
SmUMH9_1626	-10.759	0.551033	0.805531	0.369445	0.996563	1677655	1678515	+	861	Dienelactone hydrolase and related enzymes
SmUMH9_1627	NA	NA	NA	NA	NA	1678499	1679404	-	906	Hydrogen peroxide-inducible genes activator
SmUMH9_1628	NA	NA	NA	NA	NA	1679512	1680258	+	747	membrane protein, putative
SmUMH9_1629	NA	NA	NA	NA	NA	1680864	1681070	+	207	hypothetical protein
SmUMH9_1630	-8.81656	0.168023	0.0828734	0.773441	0.996563	1681135	1682412	+	1278	Toxin A
SmUMH9_1631	-8.21354	0.340903	0.242592	0.62234	0.996563	1682517	1683791	+	1275	Putative secretion permease
SmUMH9_1632	-7.43724	0.272323	0.265193	0.606575	0.996563	1683784	1685883	+	2100	Probable microcin H47 secretion/processing ATP-binding protein mchF (EC 3.4.22.-)
SmUMH9_1633	NA	NA	NA	NA	NA	1686112	1687167	+	1056	D-aminopeptidase (EC 3.4.11.19)
SmUMH9_1634	-11.587	-0.756861	1.60248	0.205552	0.996563	1687184	1688008	+	825	D-aminopeptidase dipeptide-binding protein DppA (EC 3.4.11.-)
SmUMH9_1635	-9.65671	1.02588	2.81553	0.0933561	0.948584	1688214	1690436	+	2223	Isoquinoline 1-oxidoreductase beta subunit (EC 1.3.99.16)
SmUMH9_1636	-10.8031	0.672833	1.14757	0.284059	0.996563	1690436	1690894	+	459	Isoquinoline 1-oxidoreductase alpha subunit (EC 1.3.99.16)
SmUMH9_1637	-10.6858	-0.289526	0.183767	0.668156	0.996563	1690906	1692210	+	1305	Isoquinoline 1-oxidoreductase beta subunit (EC 1.3.99.16)
SmUMH9_1638	-8.40703	-0.447849	0.422194	0.515844	0.996563	1692599	1693039	+	441	Transporter, LysE family
SmUMH9_1639	-9.36494	-0.0604391	0.00990673	0.920715	0.996563	1693069	1694013	-	945	Chromosome initiation inhibitor
SmUMH9_1640	-8.93695	0.438013	0.513107	0.473797	0.996563	1694073	1694816	+	744	Short-chain dehydrogenase/reductase SDR
SmUMH9_1641	-8.20093	0.185612	0.119293	0.729803	0.996563	1694882	1695832	+	951	Methyl parathion hydrolase
SmUMH9_1642	-7.86251	0.108105	0.0391516	0.843149	0.996563	1696000	1696815	+	816	Transcriptional regulator, AraC family
SmUMH9_1643	-7.85181	-0.34026	0.437562	0.508302	0.996563	1696958	1697515	+	558	Putative threonine efflux protein
SmUMH9_1644	-8.44073	0.453844	0.606975	0.435929	0.996563	1697643	1698392	+	750	3-oxoacyl-[acyl-carrier protein] reductase (EC 1.1.1.100)
SmUMH9_1645	-7.52041	0.641147	1.18171	0.277007	0.996563	1698415	1699878	+	1464	Aldehyde dehydrogenase B (EC 1.2.1.22)
SmUMH9_1646	-10.4678	-0.151438	0.0522206	0.819243	0.996563	1699918	1700832	-	915	Transcriptional regulator, AraC family
SmUMH9_1647	-7.65508	-0.111284	0.048929	0.824938	0.996563	1701097	1702260	+	1164	Major facilitator superfamily
SmUMH9_1648	-9.29681	0.12312	0.0362995	0.848898	0.996563	1702755	1703810	+	1056	Adenosine deaminase (EC 3.5.4.4)
SmUMH9_1649	-7.47311	0.11725	0.0524995	0.81877	0.996563	1703807	1704772	+	966	Inosine-uridine preferring nucleoside hydrolase (EC 3.2.2.1)
SmUMH9_1650	-10.8305	0.496366	0.417425	0.518225	0.996563	1705338	1705454	+	117	hypothetical protein
SmUMH9_1651	-7.41477	-0.160332	0.107285	0.743257	0.996563	1705576	1706745	-	1170	Oxalate decarboxylase (EC 4.1.1.2)
SmUMH9_1652	-6.30882	0.712269	2.59188	0.107413	0.96664	1707185	1709617	+	2433	Type I restriction-modification system, restriction subunit R (EC 3.1.21.3)
SmUMH9_1653	-7.83473	0.476589	0.844606	0.358083	0.996563	1709690	1711162	+	1473	Type I restriction-modification system, DNA-methyltransferase subunit M (EC 2.1.1.72)
SmUMH9_1654	-7.52472	0.748283	2.09929	0.147368	0.996563	1711162	1712910	+	1749	Type I restriction-modification system, specificity subunit S (EC 3.1.21.3)
SmUMH9_1655	-8.61488	0.706157	1.24264	0.264962	0.996563	1712921	1714024	+	1104	FIG00958850: hypothetical protein
SmUMH9_1656	-12.8226	-0.0304417	0.00250801	0.960059	0.998089	1714052	1714957	-	906	LysR family transcriptional regulator STM3121
SmUMH9_1657	-11.333	0.0925617	0.0234042	0.878411	0.996563	1715067	1715633	+	567	Chromate transport protein ChrA
SmUMH9_1658	-12.0878	-0.586878	0.709766	0.399521	0.996563	1715630	1716151	+	522	Chromate transport protein ChrA
SmUMH9_1659	-9.86094	-0.188062	0.0685135	0.793513	0.996563	1716156	1716566	-	411	metalloprotease inhibitor I38
SmUMH9_1660	-8.30985	-0.0288759	0.00275686	0.958126	0.997994	1716920	1718536	+	1617	Secreted alkaline metalloproteinase (EC 3.4.24.-), PrtA/B/C/G homolog
SmUMH9_1661	-9.72248	-0.981267	2.07087	0.150136	0.996563	1718580	1719230	-	651	Dihydrofolate reductase (EC 1.5.1.3)
SmUMH9_1662	-9.42224	-0.162217	0.0692836	0.792383	0.996563	1719300	1720301	-	1002	hydrolase, alpha/beta fold family
SmUMH9_1663	-11.1955	0.224598	0.124344	0.72437	0.996563	1720536	1720967	+	432	FIG00634262: hypothetical protein
SmUMH9_1664	-8.1709	0.231298	0.184153	0.667828	0.996563	1720999	1725195	+	4197	Rhs-family protein
SmUMH9_1665	-9.11446	1.184	2.87886	0.0897495	0.938443	1727101	1727997	-	897	Phenazine biosynthesis protein PhzF
SmUMH9_1666	-8.4706	-0.510713	0.607551	0.435711	0.996563	1728052	1728969	-	918	Permease of the drug/metabolite transporter (DMT) superfamily
SmUMH9_1667	-9.25189	-0.540429	0.767717	0.380924	0.996563	1729150	1730019	+	870	Transcriptional regulator, AraC family
SmUMH9_1668	NA	NA	NA	NA	NA	1730037	1730471	+	435	hypothetical protein
SmUMH9_1669	-9.1202	-0.407702	0.370787	0.542576	0.996563	1730896	1731234	+	339	Metallo-beta-lactamase superfamily protein PA0057
SmUMH9_1670	-9.69075	0.13442	0.0487805	0.825199	0.996563	1731244	1731735	+	492	Possible membrane protein
SmUMH9_1671	-8.74954	0.177994	0.0880229	0.766706	0.996563	1731907	1733106	-	1200	Multidrug-efflux transporter, major facilitator superfamily (MFS) (TC 2.A.1)
SmUMH9_1672	NA	NA	NA	NA	NA	1733327	1733782	+	456	Transcriptional regulator, MarR family
SmUMH9_1673	-8.84806	0.939506	2.23279	0.13511	0.996563	1733820	1734101	-	282	conserved hypothetical protein
SmUMH9_1674	-7.89229	0.17462	0.116467	0.732898	0.996563	1734396	1736321	+	1926	Penicillin-binding protein 2 (PBP-2)
SmUMH9_1675	-7.89888	-1.83836	8.89568	0.00285846	0.0832154	1736429	1738147	+	1719	Cell division protein FtsI [Peptidoglycan synthetase] (EC 2.4.1.129)
SmUMH9_1676	-9.0901	0.296683	0.206102	0.64984	0.996563	1738137	1738322	-	186	hypothetical protein
SmUMH9_1677	-8.02393	0.357433	0.393291	0.530574	0.996563	1738280	1739479	-	1200	hypothetical protein
SmUMH9_1678	-8.08554	-0.511693	0.74169	0.38912	0.996563	1739854	1741476	+	1623	Methyl-accepting chemotaxis protein I (serine chemoreceptor protein)
SmUMH9_1679	-10.2801	0.712357	1.09873	0.294545	0.996563	1741629	1741841	-	213	Osmotically inducible lipoprotein B precursor
SmUMH9_1680	-10.4391	-1.1967	3.62679	0.0568562	0.797777	1741913	1742464	+	552	Uncharacterized protein conserved in bacteria
SmUMH9_1681	-10.8938	0.437442	0.383378	0.535801	0.996563	1742595	1743065	+	471	Rrf2 family transcriptional regulator, group III
SmUMH9_1682	NA	NA	NA	NA	NA	1743259	1743393	+	135	probable exported protein ybhT
SmUMH9_1683	-8.12923	0.412468	0.474113	0.491101	0.996563	1743444	1744322	-	879	putative esterase
SmUMH9_1684	NA	NA	NA	NA	NA	1744471	1745220	+	750	Glycerol-3-phosphate regulon repressor, DeoR family
SmUMH9_1685	-9.54158	0.57101	0.73625	0.390865	0.996563	1745233	1746300	+	1068	Nucleoside-diphosphate-sugar epimerases
SmUMH9_1686	-10.8408	0.343141	0.307672	0.579112	0.996563	1746414	1747796	+	1383	Putative transport protein
SmUMH9_1687	-10.221	0.109609	0.0291216	0.864499	0.996563	1747836	1748237	-	402	putative dioxygenase
SmUMH9_1688	-12.9493	-0.42669	0.389783	0.532414	0.996563	1748382	1748576	-	195	helix-turn-helix protein, CopG
SmUMH9_1689	-9.62273	-0.737845	1.40028	0.236676	0.996563	1748657	1749445	-	789	Spermidine synthase (EC 2.5.1.16)
SmUMH9_1690	-10.1216	0.660295	0.963951	0.326193	0.996563	1749476	1749931	-	456	3-hydroxyacyl-[acyl-carrier-protein] dehydratase, FabZ form (EC 4.2.1.59)
SmUMH9_1691	-9.09943	0.658962	1.00256	0.316693	0.996563	1750120	1750617	-	498	Putative membrane protein
SmUMH9_1692	-8.76471	-0.203144	0.120434	0.728564	0.996563	1750830	1751492	+	663	FIG00510943: hypothetical protein
SmUMH9_1693	NA	NA	NA	NA	NA	1751515	1751808	-	294	hypothetical protein
SmUMH9_1694	-8.83501	0.609151	1.04618	0.306388	0.996563	1751935	1752924	-	990	FIG003847: Oxidoreductase (flavoprotein)
SmUMH9_1695	-8.26213	0.275645	0.234799	0.627988	0.996563	1753365	1754150	+	786	membrane protein
SmUMH9_1696	-7.9469	-0.658169	1.56551	0.210861	0.996563	1754168	1755457	+	1290	SoxH protein, homolog
SmUMH9_1697	-9.05462	0.477564	0.549878	0.458367	0.996563	1755662	1756678	+	1017	Alcohol dehydrogenase (EC 1.1.1.1)
SmUMH9_1698	-7.13793	0.105767	0.0375699	0.846309	0.996563	1756739	1758259	-	1521	Aldehyde dehydrogenase (EC 1.2.1.3)
SmUMH9_1699	-10.8957	0.170968	0.0563879	0.812299	0.996563	1758397	1758513	-	117	hypothetical protein
SmUMH9_1700	-8.15416	-0.0837838	0.0242397	0.876277	0.996563	1758535	1760298	+	1764	Formate hydrogenlyase transcriptional activator
SmUMH9_1701	-8.50552	-0.297045	0.285806	0.592921	0.996563	1760352	1761269	-	918	Periplasmic binding protein
SmUMH9_1702	NA	NA	NA	NA	NA	1761419	1762615	+	1197	Permeases of the major facilitator superfamily
SmUMH9_1703	-8.2701	-0.0952627	0.0301743	0.862095	0.996563	1762612	1764705	-	2094	diguanylate cyclase/phosphodiesterase (GGDEF & EAL domains) with PAS/PAC sensor(s)
SmUMH9_1704	-7.05766	0.338838	0.532957	0.465366	0.996563	1765639	1767078	+	1440	Secreted alkaline metalloproteinase (EC 3.4.24.-), PrtA/B/C/G homolog
SmUMH9_1705	-11.8104	-0.124712	0.0277431	0.867714	0.996563	1767279	1767491	+	213	Alkaline proteinase inhibitor precursor
SmUMH9_1706	-7.72922	0.590119	1.06293	0.302548	0.996563	1767578	1767874	-	297	FIG00956173: hypothetical protein
SmUMH9_1707	-8.09126	-0.31449	0.345378	0.556741	0.996563	1767876	1768670	-	795	Predicted regulator PutR for proline utilization, GntR family
SmUMH9_1708	NA	NA	NA	NA	NA	1769009	1769611	+	603	FIG00953662: hypothetical protein
SmUMH9_1709	-10.5537	-0.16833	0.0697105	0.791759	0.996563	1769583	1770410	+	828	Beta-ketoadipate enol-lactone hydrolase (EC 3.1.1.24)
SmUMH9_1710	-8.81076	-0.0440357	0.00546377	0.941076	0.996856	1770397	1771326	+	930	Nitrilotriacetate monooxygenase component B (EC 1.14.13.-)
SmUMH9_1711	-8.44019	0.631027	1.00597	0.315869	0.996563	1771346	1772383	+	1038	Alkanal monooxygenase alpha chain (EC 1.14.14.3)
SmUMH9_1712	-10.1787	0.706926	1.29518	0.255095	0.996563	1772395	1773861	+	1467	Aldehyde dehydrogenase (EC 1.2.1.3)
SmUMH9_1713	-8.56322	0.504164	0.744245	0.388304	0.996563	1774024	1775409	+	1386	Cytosine/purine/uracil/thiamine/allantoin permease family protein
SmUMH9_1714	-8.86982	0.42715	0.541526	0.461801	0.996563	1775815	1778130	-	2316	Coenzyme PQQ synthesis protein F
SmUMH9_1715	-10.7617	0.405773	0.396337	0.528987	0.996563	1778133	1779269	-	1137	Coenzyme PQQ synthesis protein E
SmUMH9_1716	NA	NA	NA	NA	NA	1779262	1779540	-	279	Coenzyme PQQ synthesis protein D
SmUMH9_1717	-10.0546	-0.310501	0.280435	0.596416	0.996563	1779540	1780295	-	756	Pyrroloquinoline-quinone synthase (EC 1.3.3.11)
SmUMH9_1718	-11.6359	1.00802	2.13864	0.143629	0.996563	1780305	1781216	-	912	Coenzyme PQQ synthesis protein B
SmUMH9_1719	-8.69059	0.953601	2.55441	0.109987	0.973913	1781469	1782518	-	1050	Microsomal dipeptidase (EC 3.4.13.19)
SmUMH9_1720	-11.1978	-0.404572	0.448407	0.503092	0.996563	1782977	1783402	+	426	hypothetical protein
SmUMH9_1721	-11.9878	-0.0992658	0.0271026	0.869236	0.996563	1783519	1784415	-	897	Transcriptional regulator, LysR family
SmUMH9_1722	-9.49339	0.416789	0.470704	0.492663	0.996563	1784557	1786035	-	1479	L-2,4-diaminobutyrate decarboxylase (EC 4.1.1.86)
SmUMH9_1723	-9.14476	-0.0253721	0.00168193	0.967287	0.998975	1786045	1787430	-	1386	Diaminobutyrate--2-oxoglutarate aminotransferase (EC 2.6.1.76)
SmUMH9_1724	-10.2122	0.379184	0.268224	0.604526	0.996563	1787934	1789154	-	1221	2,4-dienoyl-CoA reductase [NADPH] (EC 1.3.1.34)
SmUMH9_1725	-9.34796	1.01104	1.92496	0.165311	0.996563	1789227	1789649	+	423	transcriptional regulator, MerR family
SmUMH9_1726	-9.11867	0.360117	0.337859	0.561068	0.996563	1789636	1790919	-	1284	Enolase (EC 4.2.1.11)
SmUMH9_1727	-11.5615	0.835375	1.62456	0.202458	0.996563	1790937	1791365	-	429	hypothetical protein
SmUMH9_1728	-9.93337	0.92477	2.0074	0.156533	0.996563	1791369	1792334	-	966	Manganese-dependent inorganic pyrophosphatase (EC 3.6.1.1)
SmUMH9_1729	-7.99499	0.594505	1.20369	0.272585	0.996563	1792631	1794511	+	1881	diguanylate cyclase/phosphodiesterase (GGDEF & EAL domains) with PAS/PAC sensor(s)
SmUMH9_1730	NA	NA	NA	NA	NA	1795279	1795428	+	150	Transcriptional regulator, AraC family
SmUMH9_1731	-9.36041	0.828218	1.61905	0.203224	0.996563	1795481	1795888	+	408	Uncharacterized protein conserved in bacteria
SmUMH9_1732	-11.077	1.03527	2.40113	0.121248	0.996563	1796269	1796547	+	279	hypothetical protein
SmUMH9_1733	-12.4652	0.152893	0.0504502	0.822282	0.996563	1796899	1797690	+	792	Transcriptional regulator, AraC family
SmUMH9_1734	-9.20679	0.983496	2.28799	0.130379	0.996563	1797792	1799312	+	1521	Cardiolipin synthetase (EC 2.7.8.-)
SmUMH9_1735	-9.64577	0.084422	0.0151128	0.902159	0.996563	1799372	1800259	-	888	hypothetical protein
SmUMH9_1736	-8.39951	0.770771	1.75118	0.185729	0.996563	1800375	1801295	+	921	Transcriptional regulator, LysR family
SmUMH9_1737	-8.65948	-0.636222	1.21161	0.271013	0.996563	1801292	1802167	-	876	Membrane fusion component of tripartite multidrug resistance system
SmUMH9_1738	NA	NA	NA	NA	NA	1802175	1802387	-	213	hypothetical protein
SmUMH9_1739	-9.41866	0.0752602	0.0137945	0.906504	0.996563	1802389	1804326	-	1938	hypothetical protein
SmUMH9_1740	NA	NA	NA	NA	NA	1804323	1804787	-	465	Transcriptional regulator, MarR family
SmUMH9_1741	-9.03592	0.507753	0.768899	0.380558	0.996563	1804944	1805804	-	861	Dehydrogenases with different specificities (related to short-chain alcohol dehydrogenases)
SmUMH9_1742	-11.2975	0.596283	0.738849	0.39003	0.996563	1805832	1806698	-	867	3-oxoacyl-[acyl-carrier protein] reductase (EC 1.1.1.100)
SmUMH9_1743	-9.69747	-0.639828	1.04035	0.30774	0.996563	1806731	1807753	-	1023	Outer membrane protein romA
SmUMH9_1744	NA	NA	NA	NA	NA	1807920	1808873	+	954	transcriptional regulator, AraC family
SmUMH9_1745	-8.33667	0.0641814	0.0115794	0.914307	0.996563	1808889	1809830	-	942	Inosose isomerase (EC 5.3.99.-)
SmUMH9_1746	-7.88254	-0.00152912	8.47149e-06	0.997678	0.999656	1809841	1811016	-	1176	Myo-inositol 2-dehydrogenase (EC 1.1.1.18)
SmUMH9_1747	NA	NA	NA	NA	NA	1811084	1812007	-	924	Galactose/methyl galactoside ABC transport system, D-galactose-binding periplasmic protein MglB (TC 3.A.1.2.3)
SmUMH9_1748	-9.27356	0.626529	0.812559	0.367365	0.996563	1812325	1813347	+	1023	Transcriptional regulators
SmUMH9_1749	-8.9587	-0.789227	1.56661	0.2107	0.996563	1814227	1814607	+	381	conserved hypothetical protein
SmUMH9_1750	-8.5694	0.426531	0.353489	0.552145	0.996563	1814825	1814944	-	120	hypothetical protein
SmUMH9_1751	-9.40462	0.65353	0.686623	0.407316	0.996563	1814979	1815095	-	117	hypothetical protein
SmUMH9_1752	-8.50888	0.399823	0.43333	0.510359	0.996563	1815501	1815878	+	378	Lactoylglutathione lyase and related lyases
SmUMH9_1753	-7.70039	0.610125	1.22903	0.267596	0.996563	1815964	1816422	-	459	tRNA proofreading protein STM4549
SmUMH9_1754	-8.57438	0.315167	0.169476	0.680578	0.996563	1816630	1817016	+	387	Membrane protein, putative
SmUMH9_1755	-8.48301	0.765689	1.6695	0.196326	0.996563	1817030	1818331	+	1302	L-sorbosone dehydrogenase
SmUMH9_1756	-10.1122	-0.799111	1.04903	0.30573	0.996563	1818372	1818980	-	609	Methyltransferase
SmUMH9_1757	NA	NA	NA	NA	NA	1819298	1819612	+	315	hypothetical protein
SmUMH9_1758	-7.63103	-0.306648	0.373883	0.540895	0.996563	1819837	1821909	+	2073	Putative membrane receptor protein
SmUMH9_1759	NA	NA	NA	NA	NA	1822051	1822212	+	162	hypothetical protein
SmUMH9_1760	-8.85641	0.90828	2.28412	0.130704	0.996563	1822323	1822802	+	480	FIG00986732: hypothetical protein
SmUMH9_1761	-8.61905	-0.415761	0.496454	0.481062	0.996563	1822816	1823709	-	894	FIG000557: hypothetical protein co-occurring with RecR
SmUMH9_1762	-9.33196	0.0804068	0.0172893	0.895389	0.996563	1823794	1824570	+	777	NAD(P)H oxidoreductase YRKL (EC 1.6.99.-) @ Putative NADPH-quinone reductase (modulator of drug activity B) @ Flavodoxin 2
SmUMH9_1763	-8.67629	0.357395	0.263165	0.607954	0.996563	1824608	1825162	-	555	NAD(P)H oxidoreductase YRKL (EC 1.6.99.-) @ Putative NADPH-quinone reductase (modulator of drug activity B) @ Flavodoxin 2
SmUMH9_1764	-9.84618	-0.815413	1.67326	0.195823	0.996563	1825339	1825626	+	288	Transcriptional regulator, HxlR family
SmUMH9_1765	-10.3066	0.905149	1.94813	0.162788	0.996563	1825631	1826914	-	1284	Enterobactin exporter EntS
SmUMH9_1766	-7.15766	0.487576	1.05646	0.304024	0.996563	1826975	1835485	-	8511	Enterobactin synthetase component F, serine activating enzyme (EC 2.7.7.-)
SmUMH9_1767	NA	NA	NA	NA	NA	1835537	1835767	-	231	Polymyxin synthetase PmxB
SmUMH9_1768	-8.49452	0.162663	0.0636441	0.800826	0.996563	1835792	1837099	-	1308	Enterobactin esterase
SmUMH9_1769	-7.03201	0.216189	0.205862	0.65003	0.996563	1837300	1839489	+	2190	Ferrichrome-iron receptor
SmUMH9_1770	-11.4061	-0.179282	0.0687773	0.793125	0.996563	1839539	1840159	-	621	YheO-like PAS domain
SmUMH9_1771	-8.2061	0.525519	0.88183	0.347701	0.996563	1840764	1842038	+	1275	NAD-specific glutamate dehydrogenase (EC 1.4.1.2); NADP-specific glutamate dehydrogenase (EC 1.4.1.4)
SmUMH9_1772	-8.5981	-0.377793	0.432408	0.51081	0.996563	1842078	1843616	-	1539	Acetyl-coenzyme A synthetase (EC 6.2.1.1)
SmUMH9_1773	-10.3314	1.11802	3.02828	0.0818246	0.91317	1843751	1844320	+	570	ThiJ/PfpI family protein
SmUMH9_1774	-8.35918	0.373389	0.414702	0.519592	0.996563	1844476	1845636	+	1161	RND efflux system, membrane fusion protein CmeA
SmUMH9_1775	-7.64742	0.258686	0.23813	0.62556	0.996563	1845633	1848791	+	3159	RND efflux system, inner membrane transporter CmeB
SmUMH9_1776	-9.71051	0.26871	0.167247	0.68257	0.996563	1848989	1850269	+	1281	RND efflux system, outer membrane lipoprotein CmeC
SmUMH9_1777	-8.32253	0.376443	0.437166	0.508494	0.996563	1850332	1852887	+	2556	Lead, cadmium, zinc and mercury transporting ATPase (EC 3.6.3.3) (EC 3.6.3.5); Copper-translocating P-type ATPase (EC 3.6.3.4)
SmUMH9_1778	-11.2137	0.870074	1.52477	0.216898	0.996563	1852900	1853370	+	471	Cu(I)-responsive transcriptional regulator
SmUMH9_1779	NA	NA	NA	NA	NA	1853442	1853642	+	201	Putative copper chaperone
SmUMH9_1780	-10.2735	1.09382	2.87707	0.0898494	0.938443	1853651	1854010	-	360	FIG01056539: hypothetical protein
SmUMH9_1781	-8.74147	-0.181241	0.0965468	0.756014	0.996563	1854168	1855592	-	1425	RND efflux system, outer membrane lipoprotein CmeC
SmUMH9_1782	-7.76641	0.200561	0.15607	0.692801	0.996563	1855612	1858749	-	3138	RND efflux system, inner membrane transporter CmeB
SmUMH9_1783	-8.83212	0.123583	0.04262	0.836442	0.996563	1858751	1859893	-	1143	Membrane fusion protein of RND family multidrug efflux pump
SmUMH9_1784	-9.586	0.28907	0.201683	0.653366	0.996563	1860109	1860789	-	681	putative methyltransferase protein
SmUMH9_1785	-9.25735	0.118408	0.0325278	0.856874	0.996563	1860875	1862005	-	1131	Agmatine deiminase (EC 3.5.3.12)
SmUMH9_1786	NA	NA	NA	NA	NA	1862149	1863012	+	864	Glycine cleavage system transcriptional activator
SmUMH9_1787	-8.25455	-0.860177	1.85076	0.173696	0.996563	1863174	1864847	+	1674	Gamma-glutamyltranspeptidase (EC 2.3.2.2)
SmUMH9_1788	-8.60367	-0.305264	0.308762	0.578441	0.996563	1865020	1866945	-	1926	Transglutaminase-like enzymes, putative cysteine proteases
SmUMH9_1789	-11.8726	-0.518597	0.633996	0.425893	0.996563	1867069	1867623	-	555	FIG01055461: hypothetical protein
SmUMH9_1790	-10.2126	-0.2637	0.208213	0.648172	0.996563	1867768	1868661	+	894	Permease of the drug/metabolite transporter (DMT) superfamily
SmUMH9_1791	NA	NA	NA	NA	NA	1868871	1869494	-	624	Oxygen-insensitive NAD(P)H nitroreductase (EC 1.-.-.-) / Dihydropteridine reductase (EC 1.5.1.34)
SmUMH9_1792	-8.97697	-0.315752	0.272157	0.601888	0.996563	1869546	1870844	-	1299	Isoquinoline 1-oxidoreductase beta subunit (EC 1.3.99.16)
SmUMH9_1793	-9.93816	-0.0413413	0.00481748	0.944665	0.997177	1870872	1873130	-	2259	Isoquinoline 1-oxidoreductase beta subunit (EC 1.3.99.16)
SmUMH9_1794	-10.6638	1.12969	2.54991	0.1103	0.973913	1873127	1873600	-	474	Isoquinoline 1-oxidoreductase alpha subunit (EC 1.3.99.16)
SmUMH9_1795	-8.13839	0.402416	0.546235	0.45986	0.996563	1874087	1874821	+	735	Phosphosugar-binding transcriptional regulator, RpiR family
SmUMH9_1796	-7.5712	0.137188	0.0764401	0.782181	0.996563	1874958	1876388	+	1431	6-phospho-beta-glucosidase (EC 3.2.1.86)
SmUMH9_1797	-9.96717	0.207925	0.108922	0.741375	0.996563	1876459	1877637	-	1179	P-hydroxybenzoate hydroxylase (EC 1.14.13.2)
SmUMH9_1798	-9.43355	0.109101	0.0326761	0.856552	0.996563	1877642	1878997	-	1356	4-hydroxybenzoate transporter
SmUMH9_1799	-10.1315	0.254048	0.15824	0.690782	0.996563	1879383	1880726	-	1344	D-serine dehydratase (EC 4.3.1.18)
SmUMH9_1800	-11.6292	0.390788	0.328827	0.566351	0.996563	1880989	1881462	-	474	3-demethylubiquinone-9 3-methyltransferase
SmUMH9_1801	-9.49151	0.403305	0.269655	0.603564	0.996563	1881473	1881823	-	351	RNA signal recognition particle 4.5S RNA
SmUMH9_1802	-7.27949	0.489037	0.962612	0.32653	0.996563	1881928	1883370	-	1443	GGDEF domain protein
SmUMH9_1803	NA	NA	NA	NA	NA	1883518	1883631	+	114	hypothetical protein
SmUMH9_1804	-7.64222	-0.166721	0.106937	0.743659	0.996563	1883804	1884967	-	1164	Oxidoreductase
SmUMH9_1805	-9.11221	0.181114	0.0747446	0.78455	0.996563	1885373	1886062	-	690	Transcriptional regulator, GntR family
SmUMH9_1806	-10.7682	0.729423	1.24965	0.26362	0.996563	1886159	1886437	-	279	hypothetical protein
SmUMH9_1807	-6.7986	0.487184	1.06638	0.301766	0.996563	1886442	1887908	-	1467	Aldehyde dehydrogenase (EC 1.2.1.3)
SmUMH9_1808	-7.75685	0.549228	1.08232	0.29818	0.996563	1887954	1888856	-	903	4-hydroxy-tetrahydrodipicolinate synthase (EC 4.3.3.7)
SmUMH9_1809	-7.45501	0.39417	0.564256	0.45255	0.996563	1889241	1890158	+	918	Permease of the drug/metabolite transporter (DMT) superfamily
SmUMH9_1810	-7.35326	0.229947	0.224585	0.635568	0.996563	1890375	1891760	+	1386	Permeases of the major facilitator superfamily
SmUMH9_1811	-7.7426	-0.173695	0.109472	0.740746	0.996563	1891791	1892810	-	1020	Transcriptional regulator containing an amidase domain and an AraC-type DNA-binding HTH domain
SmUMH9_1812	-9.70136	0.401692	0.364211	0.546177	0.996563	1893235	1893417	+	183	hypothetical protein
SmUMH9_1813	-8.17752	-0.418794	0.625384	0.429054	0.996563	1893466	1895916	-	2451	potassium efflux system KefA
SmUMH9_1814	-8.31614	0.406667	0.337537	0.561255	0.996563	1896346	1898076	+	1731	Glutathione-regulated potassium-efflux system ATP-binding protein
SmUMH9_1815	-9.0876	-0.505336	0.507964	0.476021	0.996563	1898265	1898897	-	633	Transcriptional regulator, TetR family
SmUMH9_1816	-7.18976	-0.0898772	0.0348318	0.851949	0.996563	1898920	1902024	-	3105	RND efflux system, inner membrane transporter CmeB
SmUMH9_1817	-9.60222	-0.278534	0.219017	0.63979	0.996563	1902209	1902994	-	786	hypothetical protein
SmUMH9_1818	-9.28364	-0.356749	0.348851	0.554764	0.996563	1902991	1904367	-	1377	Cobalt-zinc-cadmium resistance protein
SmUMH9_1819	NA	NA	NA	NA	NA	1904394	1904573	-	180	hypothetical protein
SmUMH9_1820	-10.3326	-0.371918	0.327995	0.566842	0.996563	1904908	1905930	-	1023	Mg/Co/Ni transporter MgtE / CBS domain
SmUMH9_1821	-9.7441	-0.567518	0.64213	0.42294	0.996563	1906324	1906461	-	138	Oligopeptide ABC transporter, periplasmic oligopeptide-binding protein OppA (TC 3.A.1.5.1)
SmUMH9_1822	-8.79988	0.0557944	0.00830252	0.927399	0.996563	1906475	1907971	-	1497	Putative protease encoded within prophage CP-933X
SmUMH9_1823	-10.3041	0.305874	0.259161	0.610697	0.996563	1908193	1908441	+	249	protein of unknown function DUF883, ElaB
SmUMH9_1824	-8.28657	0.950796	2.68714	0.101161	0.954523	1908679	1910784	+	2106	Translation elongation factor G
SmUMH9_1825	-9.51594	0.314435	0.287024	0.592134	0.996563	1910812	1911780	-	969	Integral membrane protein
SmUMH9_1826	-12.4439	-0.0530793	0.00648073	0.935837	0.996563	1911879	1912706	-	828	L-rhamnose operon transcriptional activator RhaR
SmUMH9_1827	-8.71385	0.740221	1.54893	0.213294	0.996563	1912903	1914336	+	1434	2-ketoglutaric semialdehyde dehydrogenase (EC 1.2.1.26)
SmUMH9_1828	-8.39916	0.868543	2.14893	0.14267	0.996563	1914385	1915287	-	903	Esterase/lipase/thioesterase (EC 3.1.1.3)
SmUMH9_1829	-8.88355	0.537192	0.859937	0.353756	0.996563	1915274	1916170	-	897	Epoxide hydrolase (EC 3.3.2.9)
SmUMH9_1830	-8.39852	0.850594	2.01562	0.155688	0.996563	1916196	1917251	-	1056	Inosose isomerase (EC 5.3.99.-)
SmUMH9_1831	-10.243	-0.278196	0.16274	0.686647	0.996563	1917393	1917983	+	591	Transcriptional regulator, TetR family
SmUMH9_1832	NA	NA	NA	NA	NA	1917980	1918132	-	153	hypothetical protein
SmUMH9_1833	-9.89748	0.119479	0.039339	0.842779	0.996563	1918101	1919033	-	933	Glycine cleavage system transcriptional activator
SmUMH9_1834	-10.1854	-0.186783	0.0944485	0.758596	0.996563	1919203	1920153	+	951	High-affinity branched-chain amino acid transport system permease protein LivH (TC 3.A.1.4.1)
SmUMH9_1835	-8.16615	-0.0406199	0.00564817	0.940092	0.996856	1920164	1921276	+	1113	Branched-chain amino acid transport system permease protein LivM (TC 3.A.1.4.1)
SmUMH9_1836	-8.63224	0.772277	1.51001	0.219138	0.996563	1921273	1922043	+	771	Branched-chain amino acid transport ATP-binding protein LivG (TC 3.A.1.4.1)
SmUMH9_1837	-10.5808	-0.308098	0.211795	0.645364	0.996563	1922036	1922749	+	714	Branched-chain amino acid transport ATP-binding protein LivF (TC 3.A.1.4.1)
SmUMH9_1838	-8.71064	-0.622524	1.14044	0.28556	0.996563	1922784	1923935	+	1152	Leucine-, isoleucine-, valine-, threonine-, and alanine-binding protein
SmUMH9_1839	-9.19098	-1.04592	2.05852	0.151357	0.996563	1923954	1924445	+	492	L-2-amino-thiazoline-4-carboxylic acid hydrolase (EC 3.5.2.-)
SmUMH9_1840	-9.60777	-1.08469	2.49734	0.114038	0.995222	1924442	1925668	+	1227	N-carbamoyl-L-amino acid hydrolase (EC 3.5.1.87); Beta-ureidopropionase (EC 3.5.1.6)
SmUMH9_1841	-9.41459	0.0204679	0.000870078	0.976468	0.998975	1925750	1926097	+	348	Transcriptional regulator, ArsR family
SmUMH9_1842	NA	NA	NA	NA	NA	1926101	1926634	+	534	FIG01055658: hypothetical protein
SmUMH9_1843	-9.51695	0.296208	0.223841	0.636128	0.996563	1926635	1927663	-	1029	Magnesium and cobalt transport protein CorA
SmUMH9_1844	-8.20284	0.363183	0.427974	0.512985	0.996563	1927850	1929460	+	1611	Low-affinity inorganic phosphate transporter
SmUMH9_1845	-9.3718	-0.229693	0.144595	0.703755	0.996563	1929487	1930401	+	915	UDP-galactose-lipid carrier transferase (EC 2.-.-.-)
SmUMH9_1846	-10.0024	-0.175224	0.0676573	0.794779	0.996563	1930522	1930947	+	426	Pyrimidine deoxynucleoside triphosphate (dYTP) pyrophosphohydrolase YfoO
SmUMH9_1847	-11.0208	-0.332664	0.297036	0.585746	0.996563	1931041	1931877	+	837	Murein-DD-endopeptidase (EC 3.4.99.-)
SmUMH9_1848	-9.82915	0.0302118	0.00223726	0.962274	0.998203	1932016	1933002	+	987	Bacterial luciferase family protein YtmO, in cluster with L-cystine ABC transporter
SmUMH9_1849	-10.3392	0.406869	0.478454	0.489123	0.996563	1932999	1934303	-	1305	Predicted transcriptional regulator of pyridoxine metabolism
SmUMH9_1850	-10.0337	1.02122	1.95403	0.162154	0.996563	1934370	1934624	+	255	FIG01055330: hypothetical protein
SmUMH9_1851	-9.28545	0.530629	0.780739	0.376915	0.996563	1934621	1935337	+	717	Putative amidotransferase
SmUMH9_1852	-8.84401	0.385421	0.393398	0.530519	0.996563	1935341	1936183	+	843	Pyridoxal kinase (EC 2.7.1.35)
SmUMH9_1853	-8.93065	1.03422	1.91705	0.166182	0.996563	1936227	1936940	-	714	Inner membrane protein
SmUMH9_1854	-10.5908	0.0413908	0.00373392	0.951275	0.997177	1937017	1937799	-	783	FIG01055678: hypothetical protein
SmUMH9_1855	-7.81948	0.463719	0.746238	0.38767	0.996563	1937901	1939622	-	1722	Putative hemolysin
SmUMH9_1856	NA	NA	NA	NA	NA	1939792	1940049	-	258	hypothetical protein
SmUMH9_1857	-8.7807	0.229556	0.14118	0.707111	0.996563	1940311	1941477	+	1167	Galactosamine-6-phosphate isomerase (EC 5.3.1.-)
SmUMH9_1858	-9.32242	1.05039	2.6301	0.104855	0.963994	1941487	1942341	+	855	Tagatose 1,6-bisphosphate aldolase (EC 4.1.2.40)
SmUMH9_1859	-9.62313	0.527904	0.646716	0.421289	0.996563	1942648	1942959	+	312	hypothetical protein
SmUMH9_1860	-11.3437	-0.516784	0.542522	0.46139	0.996563	1943179	1943703	+	525	Methylated-DNA--protein-cysteine methyltransferase (EC 2.1.1.63)
SmUMH9_1861	-8.75241	-0.190216	0.111258	0.738717	0.996563	1943985	1944749	+	765	Fumarate and nitrate reduction regulatory protein
SmUMH9_1862	-8.76378	0.0468521	0.00558294	0.940438	0.996856	1944877	1945839	+	963	Universal stress protein E
SmUMH9_1863	-8.5305	-0.188429	0.111228	0.73875	0.996563	1945893	1947275	-	1383	NAD(P) transhydrogenase subunit beta (EC 1.6.1.2)
SmUMH9_1864	-9.0174	-0.0594002	0.00929419	0.923198	0.996563	1947298	1948827	-	1530	NAD(P) transhydrogenase alpha subunit (EC 1.6.1.2)
SmUMH9_1865	-9.63036	-0.560002	0.735528	0.391097	0.996563	1948753	1948923	+	171	hypothetical protein
SmUMH9_1866	-8.23452	0.140485	0.0675147	0.79499	0.996563	1949365	1950315	+	951	Protein ydgH precursor
SmUMH9_1867	NA	NA	NA	NA	NA	1950308	1950424	-	117	hypothetical protein
SmUMH9_1868	-8.25597	0.211553	0.15221	0.696432	0.996563	1950560	1951951	+	1392	Arginine/ornithine antiporter ArcD
SmUMH9_1869	-10.1586	0.0688561	0.0116926	0.913891	0.996563	1952169	1952654	+	486	hypothetical protein
SmUMH9_1870	-9.16359	0.333371	0.237456	0.62605	0.996563	1952688	1953083	+	396	hypothetical protein
SmUMH9_1871	-8.74058	0.541666	0.733936	0.39161	0.996563	1953183	1953593	-	411	FIG01056298: hypothetical protein
SmUMH9_1872	-9.59323	-0.099738	0.0260732	0.871722	0.996563	1953778	1954500	+	723	FolM Alternative dihydrofolate reductase 1
SmUMH9_1873	-10.1366	-1.29796	4.246	0.0393429	0.656582	1954576	1955301	+	726	Transcriptional regulatory protein RstA
SmUMH9_1874	-8.29382	0.386893	0.457344	0.498868	0.996563	1955298	1956602	+	1305	Sensory histidine kinase in two-component regulatory system with RstA
SmUMH9_1875	-9.31939	-0.0845442	0.0190815	0.890133	0.996563	1956637	1958136	+	1500	Thermostable carboxypeptidase 1 (EC 3.4.17.19)
SmUMH9_1876	-8.84046	-0.537096	0.686517	0.407352	0.996563	1958306	1959211	-	906	FIG01381021: Hydrolase, alpha/beta fold family protein
SmUMH9_1877	-8.64011	-0.936634	1.59231	0.206997	0.996563	1959397	1959672	+	276	Acid shock protein precursor
SmUMH9_1878	-9.57056	-1.06197	2.81255	0.0935297	0.948584	1959966	1960778	+	813	FIG00634494: possible peptidase
SmUMH9_1879	-8.22225	0.634776	1.20954	0.271423	0.996563	1960875	1964762	-	3888	ATP-dependent RNA helicase HrpA (EC 3.6.4.13)
SmUMH9_1880	-9.87533	0.213298	0.102155	0.749258	0.996563	1965032	1965637	+	606	FMN-dependent NADH-azoreductase
SmUMH9_1881	-9.94563	0.417326	0.466365	0.494664	0.996563	1965756	1966079	-	324	Putative uncharacterized protein ydbL, may be related to amine metabolism
SmUMH9_1882	-10.9848	0.024063	0.00113688	0.973102	0.998975	1966088	1966285	-	198	Uncharacterized protein ynbE; probable lipoprotein STY1424
SmUMH9_1883	-8.52383	0.321077	0.263518	0.607714	0.996563	1966282	1968861	-	2580	Putative uncharacterized protein ydbH
SmUMH9_1884	-7.14509	-0.0081405	0.000320505	0.985717	0.999288	1969212	1970042	-	831	probable transcriptional regulator
SmUMH9_1885	-11.259	-0.207479	0.0836123	0.772461	0.996563	1970182	1970472	+	291	hypothetical protein
SmUMH9_1886	-8.43755	-0.196261	0.110316	0.739785	0.996563	1970615	1971607	+	993	D-lactate dehydrogenase (EC 1.1.1.28)
SmUMH9_1887	-11.8869	0.390768	0.326456	0.567754	0.996563	1971712	1972086	+	375	Heat shock protein hslJ
SmUMH9_1888	-10.7077	0.638521	0.857302	0.354495	0.996563	1972116	1972370	-	255	probable lipoprotein YPO2331
SmUMH9_1889	-10.7724	0.176751	0.0836659	0.77239	0.996563	1972870	1973202	-	333	Ethidium bromide-methyl viologen resistance protein EmrE
SmUMH9_1890	-7.30781	0.583618	1.28478	0.257013	0.996563	1973399	1976974	+	3576	Pyruvate-flavodoxin oxidoreductase (EC 1.2.7.-)
SmUMH9_1891	-8.54967	-0.0575866	0.00954908	0.922155	0.996563	1977201	1978139	+	939	tRNA(Cytosine32)-2-thiocytidine synthetase
SmUMH9_1892	-9.18893	0.667452	1.07453	0.299925	0.996563	1978286	1978684	+	399	Lactoylglutathione lyase
SmUMH9_1893	-9.42418	0.475928	0.6017	0.43793	0.996563	1978904	1979887	-	984	Magnesium and cobalt transport protein CorA
SmUMH9_1894	-7.32067	0.206287	0.162026	0.687298	0.996563	1980043	1980747	+	705	hypothetical protein
SmUMH9_1895	-8.11636	-0.107944	0.0349973	0.851601	0.996563	1980777	1981790	+	1014	putative exported protein
SmUMH9_1896	NA	NA	NA	NA	NA	1981985	1982233	+	249	hypothetical protein
SmUMH9_1897	-6.67256	0.657379	2.10951	0.146386	0.996563	1982392	1984026	-	1635	Periplasmic Murein Peptide-Binding Protein MppA
SmUMH9_1898	-10.2161	0.53527	0.627071	0.428432	0.996563	1984185	1984535	-	351	FIG01055802: hypothetical protein
SmUMH9_1899	-12.13	-0.142634	0.0472517	0.827917	0.996563	1984742	1985449	+	708	Gamma-D-Glutamyl-meso-Diaminopimelate Amidase
SmUMH9_1900	-9.47307	-0.223357	0.120287	0.728723	0.996563	1985453	1986427	-	975	L-alanine-DL-glutamate epimerase
SmUMH9_1901	-10.6339	0.300563	0.194613	0.659104	0.996563	1986653	1987156	+	504	Thiol peroxidase, Tpx-type (EC 1.11.1.15)
SmUMH9_1902	-9.18206	-0.482402	0.600641	0.438334	0.996563	1987214	1988785	-	1572	Transcriptional repressor protein TyrR
SmUMH9_1903	NA	NA	NA	NA	NA	1989098	1990159	-	1062	Membrane protein YcjF
SmUMH9_1904	-8.47878	-0.409441	0.524464	0.468944	0.996563	1990156	1991553	-	1398	Conserved protein YcjX with nucleoside triphosphate hydrolase domain
SmUMH9_1905	-10.088	0.19398	0.0895772	0.764715	0.996563	1991534	1991737	-	204	Phage shock protein D
SmUMH9_1906	-8.65724	0.0976644	0.0207705	0.885406	0.996563	1991898	1992257	-	360	Phage shock protein C
SmUMH9_1907	-9.1851	0.324783	0.262263	0.60857	0.996563	1992257	1992484	-	228	Phage shock protein B
SmUMH9_1908	-8.03905	1.41414	3.35161	0.0671394	0.854859	1992548	1993213	-	666	Phage shock protein A
SmUMH9_1909	-9.45629	-0.219382	0.131806	0.716567	0.996563	1993398	1994405	+	1008	Psp operon transcriptional activator
SmUMH9_1910	-9.6659	0.497209	0.637711	0.424541	0.996563	1994599	1995786	-	1188	Putative metal chaperone, involved in Zn homeostasis, GTPase of COG0523 family
SmUMH9_1911	-9.30335	0.371834	0.383359	0.535811	0.996563	1995797	1996357	-	561	Carbonic anhydrase, gamma class (EC 4.2.1.1)
SmUMH9_1912	-8.73471	1.24124	3.96126	0.0465588	0.728283	1996347	1997273	-	927	GTP cyclohydrolase I (EC 3.5.4.16) type 2
SmUMH9_1913	-13.612	-1.52368	5.32237	0.0210533	0.432258	1997508	1999127	+	1620	Peptide transport periplasmic protein sapA (TC 3.A.1.5.5)
SmUMH9_1914	NA	NA	NA	NA	NA	1999124	2000089	+	966	Peptide transport system permease protein sapB (TC 3.A.1.5.5)
SmUMH9_1915	NA	NA	NA	NA	NA	2000076	2000966	+	891	Peptide transport system permease protein sapC (TC 3.A.1.5.5)
SmUMH9_1916	NA	NA	NA	NA	NA	2000966	2001958	+	993	Peptide transport system ATP-binding protein SapD
SmUMH9_1917	NA	NA	NA	NA	NA	2001960	2002772	+	813	Peptide transport system ATP-binding protein SapF
SmUMH9_1918	-10.7623	-0.742027	1.00305	0.316573	0.996563	2002922	2003071	-	150	hypothetical protein
SmUMH9_1919	-8.82286	0.564308	0.790385	0.373984	0.996563	2003197	2004381	+	1185	FIG01056014: hypothetical protein
SmUMH9_1920	-9.50412	0.0323576	0.00276142	0.958091	0.997994	2004837	2005385	+	549	AidA
SmUMH9_1921	-11.688	0.496615	0.538062	0.463237	0.996563	2005474	2006379	-	906	Hydrogen peroxide-inducible genes activator
SmUMH9_1922	-7.23071	-0.0756257	0.0239333	0.877055	0.996563	2006444	2007526	-	1083	D-alanyl-D-alanine carboxypeptidase (EC 3.4.16.4)
SmUMH9_1923	-9.69769	0.716428	1.09486	0.295397	0.996563	2007525	2007644	+	120	hypothetical protein
SmUMH9_1924	-7.93284	0.0352302	0.0043129	0.947638	0.997177	2007896	2010202	+	2307	Putative formate dehydrogenase oxidoreductase protein
SmUMH9_1925	-7.87408	0.802704	1.95183	0.162389	0.996563	2010218	2011072	-	855	Transcriptional regulator, LysR family
SmUMH9_1926	-9.39684	0.45095	0.489674	0.484073	0.996563	2011172	2011699	+	528	Lactoylglutathione lyase (EC 4.4.1.5)
SmUMH9_1927	-8.64808	-0.641688	1.09931	0.294417	0.996563	2011887	2013821	+	1935	Exoribonuclease II (EC 3.1.13.1)
SmUMH9_1928	-8.41856	-0.0115529	0.000402923	0.983985	0.999014	2013897	2015210	-	1314	L-Proline/Glycine betaine transporter ProP
SmUMH9_1929	-8.86006	-0.630702	1.16795	0.279822	0.996563	2015238	2016401	-	1164	Catalyzes the cleavage of p-aminobenzoyl-glutamate to p-aminobenzoate and glutamate, subunit A
SmUMH9_1930	-7.59473	0.261214	0.243685	0.621557	0.996563	2016787	2018853	+	2067	Carbon starvation protein A
SmUMH9_1931	NA	NA	NA	NA	NA	2020463	2020642	-	180	Putative large exoprotein involved in heme utilization or adhesion of ShlA/HecA/FhaA family
SmUMH9_1932	-10.1844	0.16586	0.0623156	0.802873	0.996563	2020700	2020864	-	165	hypothetical protein
SmUMH9_1933	-8.42939	0.481439	0.618189	0.431721	0.996563	2022986	2024338	-	1353	Putative large exoprotein involved in heme utilization or adhesion of ShlA/HecA/FhaA family
SmUMH9_1934	-6.14569	0.439986	1.02763	0.310716	0.996563	2024814	2035700	-	10887	Hemolysin
SmUMH9_1935	-7.47586	0.959539	3.37409	0.0662291	0.852672	2035768	2037489	-	1722	Channel-forming transporter/cytolysins activator of TpsB family
SmUMH9_1936	-12.8504	0.935091	1.92724	0.16506	0.996563	2037758	2038423	-	666	Transaldolase (EC 2.2.1.2)
SmUMH9_1937	-10.1687	0.222239	0.113934	0.735709	0.996563	2038573	2039472	+	900	Pyruvate formate-lyase activating enzyme (EC 1.97.1.4)
SmUMH9_1938	-9.37781	0.652018	1.12932	0.28792	0.996563	2039477	2041909	+	2433	Pyruvate formate-lyase (EC 2.3.1.54)
SmUMH9_1939	-9.1809	0.554601	0.88134	0.347835	0.996563	2041960	2042706	+	747	Transcriptional regulatory protein YciT
SmUMH9_1940	-9.46364	1.19738	2.31093	0.128467	0.996563	2042978	2043196	+	219	Osmotically inducible lipoprotein B precursor
SmUMH9_1941	-8.81909	0.599983	0.727238	0.39378	0.996563	2043387	2043713	-	327	Translation initiation factor SUI1-related protein
SmUMH9_1942	-9.07259	-0.319725	0.317541	0.573089	0.996563	2043724	2044479	-	756	Orotidine 5'-phosphate decarboxylase (EC 4.1.1.23)
SmUMH9_1943	-11.2097	0.277114	0.163829	0.685655	0.996563	2044520	2044654	+	135	hypothetical protein
SmUMH9_1944	NA	NA	NA	NA	NA	2044782	2045042	+	261	probable exported protein YPO2521
SmUMH9_1945	-8.74531	1.11038	2.44678	0.117766	0.996563	2045215	2045514	+	300	FIG01055588: hypothetical protein
SmUMH9_1946	NA	NA	NA	NA	NA	2045573	2046745	-	1173	Heat shock (predicted periplasmic) protein YciM, precursor
SmUMH9_1947	NA	NA	NA	NA	NA	2046752	2047054	-	303	Inner membrane protein yciS
SmUMH9_1948	-7.93109	-0.50963	0.795422	0.372466	0.996563	2047346	2048143	-	798	3-oxoacyl-[acyl-carrier protein] reductase (EC 1.1.1.100)
SmUMH9_1949	-8.42226	0.222937	0.138172	0.710105	0.996563	2048140	2049663	-	1524	Unknown pentose kinase TM0952
SmUMH9_1950	-6.33319	0.131341	0.0798324	0.777525	0.996563	2049656	2050720	-	1065	Ribose ABC transport system, permease protein RbsC (TC 3.A.1.2.1)
SmUMH9_1951	-8.51475	0.609428	0.9599	0.327212	0.996563	2050731	2052230	-	1500	Ribose ABC transport system, ATP-binding protein RbsA (TC 3.A.1.2.1)
SmUMH9_1952	-8.28431	0.365794	0.36795	0.544124	0.996563	2052240	2052857	-	618	putative lipoprotein
SmUMH9_1953	-7.55705	-0.379162	0.588027	0.443183	0.996563	2052922	2053854	-	933	Ribose ABC transport system, periplasmic ribose-binding protein RbsB (TC 3.A.1.2.1)
SmUMH9_1954	-7.63566	0.0897243	0.0282552	0.86651	0.996563	2053918	2054718	-	801	2-deoxy-D-gluconate 3-dehydrogenase (EC 1.1.1.125)
SmUMH9_1955	-8.09558	1.3394	3.7464	0.0529215	0.773209	2054729	2055634	-	906	Transketolase, C-terminal section (EC 2.2.1.1)
SmUMH9_1956	-6.90369	0.502885	0.997489	0.317919	0.996563	2055637	2056563	-	927	Transketolase, N-terminal section (EC 2.2.1.1)
SmUMH9_1957	-9.51909	-0.898436	1.64721	0.199338	0.996563	2056829	2057623	+	795	Unknown pentose utilization regulator, DeoR family
SmUMH9_1958	-8.68449	-0.159002	0.0675421	0.79495	0.996563	2057646	2058407	-	762	Phosphatidylglycerophosphatase B (EC 3.1.3.27)
SmUMH9_1959	NA	NA	NA	NA	NA	2058687	2059280	+	594	GTP cyclohydrolase II (EC 3.5.4.25)
SmUMH9_1960	-6.78564	0.233051	0.248847	0.617888	0.996563	2059337	2061982	-	2646	Aconitate hydratase (EC 4.2.1.3)
SmUMH9_1961	-7.09309	0.0800943	0.0246054	0.875354	0.996563	2062417	2063391	-	975	Cys regulon transcriptional activator CysB
SmUMH9_1962	-13.3353	-2.00131	10.1176	0.00146861	0.0458323	2063752	2066274	-	2523	DNA topoisomerase I (EC 5.99.1.2)
SmUMH9_1963	-7.91774	0.401069	0.49397	0.482162	0.996563	2066777	2067028	+	252	FIG00948954: hypothetical protein YciN
SmUMH9_1964	-8.53395	0.126206	0.0461935	0.829824	0.996563	2067080	2068126	-	1047	Possible protease sohB (EC 3.4.21.-)
SmUMH9_1965	NA	NA	NA	NA	NA	2068216	2068335	+	120	hypothetical protein
SmUMH9_1966	-8.71388	0.519088	0.724646	0.394624	0.996563	2068486	2069247	+	762	FIG00553873: hypothetical protein
SmUMH9_1967	-9.2063	0.287497	0.194388	0.65929	0.996563	2069259	2069849	+	591	Cob(I)alamin adenosyltransferase (EC 2.5.1.17)
SmUMH9_1968	-9.77011	-1.24453	3.95421	0.0467544	0.728283	2069887	2070792	-	906	Ribosomal large subunit pseudouridine synthase B (EC 4.2.1.70)
SmUMH9_1969	-9.94248	-1.06527	2.59272	0.107356	0.96664	2070956	2071753	-	798	1H-3-hydroxy-4-oxoquinaldine 2,4-dioxygenase
SmUMH9_1970	-8.8315	0.805933	1.55111	0.212971	0.996563	2071902	2072261	-	360	conserved hypothetical protein
SmUMH9_1971	-9.34826	1.30266	3.45731	0.0629727	0.828778	2072376	2072996	-	621	Hypothetical YciO protein, TsaC/YrdC paralog
SmUMH9_1972	-11.0286	0.26368	0.201211	0.653745	0.996563	2073044	2073811	-	768	COG0613, Predicted metal-dependent phosphoesterases (PHP family)
SmUMH9_1973	-8.38221	0.478894	0.663025	0.415494	0.996563	2074307	2075869	+	1563	Anthranilate synthase, aminase component (EC 4.1.3.27)
SmUMH9_1974	-9.48183	0.217819	0.116525	0.732834	0.996563	2075869	2076450	+	582	Anthranilate synthase, amidotransferase component (EC 4.1.3.27)
SmUMH9_1975	-8.4012	0.0338791	0.00312246	0.955438	0.997869	2076467	2077465	+	999	Anthranilate phosphoribosyltransferase (EC 2.4.2.18)
SmUMH9_1976	-8.67692	-0.778538	1.85458	0.173252	0.996563	2077469	2078830	+	1362	Indole-3-glycerol phosphate synthase (EC 4.1.1.48) / Phosphoribosylanthranilate isomerase (EC 5.3.1.24)
SmUMH9_1977	-7.32431	0.481591	0.975303	0.323361	0.996563	2078872	2080062	+	1191	Tryptophan synthase beta chain (EC 4.2.1.20)
SmUMH9_1978	-8.44226	1.09077	3.40118	0.06515	0.847167	2080062	2080868	+	807	Tryptophan synthase alpha chain (EC 4.2.1.20)
SmUMH9_1979	-8.59613	-1.14157	1.99715	0.157596	0.996563	2081086	2081400	+	315	FIG00545237: hypothetical protein
SmUMH9_1980	-8.46767	0.835207	1.89304	0.16886	0.996563	2081445	2082077	-	633	Outer membrane protein W precursor
SmUMH9_1981	NA	NA	NA	NA	NA	2082487	2082804	+	318	Ferredoxin
SmUMH9_1982	-8.7855	1.35051	2.70591	0.0999769	0.953804	2082839	2083591	+	753	Membrane protein YciC, linked to IspA
SmUMH9_1983	-8.92461	-0.437677	0.421582	0.516149	0.996563	2083644	2085347	-	1704	Putative sulfate permease
SmUMH9_1984	NA	NA	NA	NA	NA	2085569	2086108	+	540	Intracellular septation protein IspA
SmUMH9_1985	-10.4762	0.276904	0.172556	0.67785	0.996563	2086185	2086613	+	429	Acyl-CoA thioesterase YciA, involved in membrane biogenesis
SmUMH9_1986	NA	NA	NA	NA	NA	2086681	2087424	-	744	Ferric siderophore transport system, periplasmic binding protein TonB
SmUMH9_1987	-9.35737	0.337437	0.2626	0.60834	0.996563	2087661	2088314	-	654	FIG053235: Diacylglucosamine hydrolase like
SmUMH9_1988	-8.48382	0.0417273	0.00442504	0.946963	0.997177	2088490	2088786	+	297	YciL protein
SmUMH9_1989	-8.70372	0.197978	0.0919561	0.761705	0.996563	2088958	2089899	+	942	amidohydrolase 2
SmUMH9_1990	-11.7136	0.163585	0.0551839	0.814277	0.996563	2089933	2090799	-	867	Transcriptional regulator, LysR family
SmUMH9_1991	-8.17583	0.0182305	0.00103516	0.974333	0.998975	2090892	2091848	+	957	Permease of the drug/metabolite transporter (DMT) superfamily
SmUMH9_1992	-8.02368	-0.453519	0.684413	0.408071	0.996563	2091866	2092828	-	963	Transcriptional regulator of xylitol utilization, LacI family
SmUMH9_1993	-8.92783	-0.406059	0.44995	0.502359	0.996563	2092938	2093492	-	555	D-lyxose isomerase (EC 5.3.1.15)
SmUMH9_1994	-8.38168	-0.401418	0.421492	0.516194	0.996563	2093721	2094755	+	1035	Xylitol dehydrogenase (EC 1.1.1.9)
SmUMH9_1995	-8.46506	-0.629716	1.11863	0.290213	0.996563	2095015	2096277	+	1263	Xylulose kinase (EC 2.7.1.17)
SmUMH9_1996	-7.02533	-0.379407	0.529856	0.466667	0.996563	2096274	2097779	+	1506	Ribose ABC transport system, ATP-binding protein RbsA (TC 3.A.1.2.1)
SmUMH9_1997	-7.7267	0.452468	0.702472	0.401954	0.996563	2097796	2098833	+	1038	Ribose ABC transport system, permease protein RbsC (TC 3.A.1.2.1)
SmUMH9_1998	-9.06921	-1.08974	3.14021	0.076384	0.897447	2098867	2099874	+	1008	Ribose ABC transporter, periplasmic ribose-binding protein RbsB (TC 3.A.1.2.1)
SmUMH9_1999	-8.9369	0.582476	0.669762	0.413135	0.996563	2100016	2100579	-	564	Transcriptional regulator, TetR family
[truncated: 2,747 more rows]

## Sheet: TnseqDiff analysis
locus_tag	NumInser	Unique.NumInser	MeanInput	MeanOutput	FC	log2FC(Output/Input)	pvalue	padj
SmUMH9_0001	51	19	23728.2	60197.8	1.04998	0.0703556	0.725101	0.962582
SmUMH9_0002	16	7	2745.76	7941.6	1.37101	0.455237	0.245256	0.775827
SmUMH9_0003	14	5	5158.47	12914.1	1.2348	0.304279	0.38764	0.859888
SmUMH9_0004	15	6	4487.74	5080.02	0.806527	-0.310206	0.406573	0.868647
SmUMH9_0005	21	11	5385.49	6234.45	1.30759	0.386909	0.214725	0.748874
SmUMH9_0006	32	11	6898.35	5961.08	0.908002	-0.139233	0.61448	0.950269
SmUMH9_0007	9	3	18530.6	67276.6	1.32712	0.408294	0.341366	0.843648
SmUMH9_0008	18	6	9038.28	8014.92	1.01115	0.015991	0.956934	0.992589
SmUMH9_0009	10	2	7027.58	11304.7	0.942573	-0.0853241	0.814587	0.982474
SmUMH9_0010	4	1	3006.59	2929.26	1.82463	0.867606	0.263516	0.789201
SmUMH9_0013	25	8	42232.1	19312.4	0.454667	-1.13712	1.33775e-05	0.000406874
SmUMH9_0014	26	7	19215.4	33358.2	0.970309	-0.0434831	0.869076	0.988558
SmUMH9_0018	5	1	41.8968	58.9917	0.952114	-0.0707943	0.921739	0.991328
SmUMH9_0021	22	10	20108.6	25396.2	0.968873	-0.0456207	0.850839	0.986876
SmUMH9_0022	14	4	8096.43	9793.32	0.910298	-0.13559	0.721957	0.960893
SmUMH9_0023	23	7	39252.5	66421.8	0.894999	-0.160042	0.474418	0.892858
SmUMH9_0024	10	4	3980.85	3676.24	0.52025	-0.942724	0.0851114	0.528076
SmUMH9_0026	21	6	26318.9	35513.6	0.913053	-0.13123	0.60797	0.950243
SmUMH9_0027	43	15	53349.8	83123.3	0.908334	-0.138706	0.455373	0.885723
SmUMH9_0028	29	9	25521.2	43650	0.89054	-0.167247	0.498774	0.906641
SmUMH9_0029	7	6	5658.25	5066.45	0.716912	-0.480132	0.342829	0.843648
SmUMH9_0030	3	2	2801.06	1352.4	0.736079	-0.442067	0.571153	0.937686
SmUMH9_0031	6	3	4000.51	4480.62	1.31574	0.395878	0.438941	0.880376
SmUMH9_0032	3	1	6874.85	5578.11	0.873468	-0.195173	0.65068	0.958006
SmUMH9_0033	3	1	5.4134	8.10138	1.46656	0.55244	0.508894	0.909298
SmUMH9_0034	33	11	35039	34343.1	0.81253	-0.299508	0.157196	0.674555
SmUMH9_0035	7	3	6399.98	421.075	0.28151	-1.82874	0.00264557	0.0456416
SmUMH9_0036	15	5	10562	1441.71	0.0689226	-3.85888	2.77867e-12	1.93376e-10
SmUMH9_0037	4	3	129.669	0.214306	0.0150546	-6.05365	3.67432e-06	0.000117865
SmUMH9_0038	10	6	3024.32	65.3041	0.0655476	-3.93131	1.05847e-08	4.93871e-07
SmUMH9_0042	17	5	11713.8	10537.6	0.682489	-0.551122	0.10746	0.573026
SmUMH9_0043	6	2	3580.21	2104.84	0.629775	-0.667091	0.226714	0.755951
SmUMH9_0044	21	6	12558.9	15557.2	0.981835	-0.0264471	0.922574	0.991328
SmUMH9_0045	54	17	51756.3	55428	0.889261	-0.169321	0.279748	0.803353
SmUMH9_0046	17	6	11626.3	15003.3	0.799351	-0.323099	0.325994	0.838303
SmUMH9_0047	6	2	2054.88	2193.28	0.785855	-0.347665	0.70648	0.958483
SmUMH9_0048	6	3	1905.17	4451.5	0.90165	-0.149361	0.827337	0.982474
SmUMH9_0049	8	3	4376.07	3374.7	0.653755	-0.613178	0.277309	0.802984
SmUMH9_0050	19	8	3201.25	7163.1	1.314	0.393968	0.317552	0.835956
SmUMH9_0051	18	8	4595.21	3745.56	0.843522	-0.245502	0.462652	0.889632
SmUMH9_0052	26	10	12367.4	14298.6	1.14847	0.199719	0.431375	0.876955
SmUMH9_0053	7	3	3080.82	2340.84	0.761594	-0.392906	0.488015	0.898974
SmUMH9_0054	21	6	18051	51418.8	0.822002	-0.282787	0.380809	0.858397
SmUMH9_0055	30	10	19943.9	25627.4	1.07437	0.103486	0.64912	0.958006
SmUMH9_0056	7	3	1468.21	770.528	0.191234	-2.38659	0.0100103	0.133002
SmUMH9_0057	23	8	10713.6	13150.5	1.01277	0.0183077	0.9446	0.992589
SmUMH9_0058	32	9	27041.1	31006.7	0.908818	-0.137937	0.526365	0.920979
SmUMH9_0059	38	12	24505.3	36405.6	1.31976	0.400278	0.0447457	0.360329
SmUMH9_0060	26	10	17320.4	23041	1.17518	0.232878	0.345272	0.843648
SmUMH9_0061	52	15	59765.2	82137	1.10729	0.147036	0.341055	0.843648
SmUMH9_0062	56	15	41431.3	63825.8	1.0425	0.0600446	0.717902	0.960143
SmUMH9_0063	8	3	2723.14	3873.43	0.812341	-0.299843	0.581586	0.940246
SmUMH9_0064	32	8	25541.4	20974.3	0.8495	-0.235315	0.266663	0.79457
SmUMH9_0065	14	4	12228	15392.1	0.952506	-0.0701996	0.809657	0.980538
SmUMH9_0069	3	1	13.5248	49.6513	1.86228	0.89707	0.383471	0.858397
SmUMH9_0072	5	1	25.7573	67.7412	1.99526	0.996576	0.238247	0.76514
SmUMH9_0084	5	2	261.595	154.657	0.7537	-0.407938	0.482118	0.895542
SmUMH9_0087	7	3	4471.5	9254.76	1.12836	0.174228	0.776484	0.969373
SmUMH9_0089	11	4	6301.44	7772.25	1.03937	0.0557086	0.890505	0.989445
SmUMH9_0090	18	6	7088.3	11300.3	0.818058	-0.289725	0.405583	0.868647
SmUMH9_0091	7	3	1995.93	3094.73	0.858037	-0.220888	0.701833	0.958483
SmUMH9_0092	8	2	2403.27	2929.28	1.1236	0.168133	0.67503	0.958006
SmUMH9_0093	3	1	1056.58	1453.44	1.20367	0.267442	0.724011	0.962297
SmUMH9_0094	1	1	111.792	169.116	0.256369	-1.96371	0.507728	0.909298
SmUMH9_0095	1	1	1137.38	2250.1	1.39182	0.476972	0.550837	0.930097
SmUMH9_0096	6	3	1239.72	3123.37	0.402982	-1.31121	0.221829	0.755772
SmUMH9_0098	36	13	6502.48	12941.3	1.01089	0.0156219	0.953141	0.992589
SmUMH9_0103	5	2	54.5329	3.56444	0.129938	-2.9441	8.02896e-05	0.00218324
SmUMH9_0104	53	17	37380.4	45754.7	0.929529	-0.105428	0.523645	0.919946
SmUMH9_0105	12	5	5608.98	873.631	0.363083	-1.46163	0.0139826	0.170976
SmUMH9_0106	29	12	12762	3097.72	0.120438	-3.05364	0	0
SmUMH9_0107	39	13	16979.8	29595.4	0.711219	-0.491634	0.0665221	0.462949
SmUMH9_0108	37	15	27353	21760.7	0.714341	-0.485316	0.026275	0.259965
SmUMH9_0109	8	3	3208.03	4332.03	0.979017	-0.0305936	0.948301	0.992589
SmUMH9_0111	3	1	2112.86	3873.81	1.55973	0.641292	0.317775	0.835956
SmUMH9_0112	20	6	17807.1	25938.2	1.40923	0.494906	0.0411868	0.343028
SmUMH9_0113	1	1	1433.26	1238.96	0.179625	-2.47694	0.253914	0.780241
SmUMH9_0114	19	7	11515	16003.1	1.26455	0.338623	0.212592	0.74671
SmUMH9_0115	6	2	2860	3332.99	1.31778	0.398107	0.325109	0.837978
SmUMH9_0116	23	7	11430	10494.2	0.837998	-0.254982	0.370334	0.858397
SmUMH9_0117	1	1	320.697	795.643	2.50449	1.32452	0.137837	0.643134
SmUMH9_0118	13	6	1401.21	3203.01	1.86695	0.900687	0.047975	0.378091
SmUMH9_0119	3	1	1238.09	1940.49	2.02268	1.01627	0.147033	0.6598
SmUMH9_0120	23	9	9109.75	10789.8	1.29206	0.369671	0.14564	0.655698
SmUMH9_0121	12	3	1441.32	1769.75	0.429647	-1.21878	0.0213857	0.231078
SmUMH9_0122	12	4	1994.55	1698.25	0.431724	-1.21182	0.0368434	0.320506
SmUMH9_0123	32	14	13526.5	16351.7	1.03461	0.0490816	0.830014	0.982474
SmUMH9_0124	30	9	13699	17854.5	1.19258	0.254089	0.268014	0.79523
SmUMH9_0125	5	2	1502.02	18048.4	1.4245	0.510453	0.407457	0.868647
SmUMH9_0126	7	3	8881.24	4431.03	0.569441	-0.812382	0.319872	0.835956
SmUMH9_0127	19	7	7698.71	16781.6	1.19686	0.259253	0.366696	0.855779
SmUMH9_0128	20	6	5652.46	8143.95	1.27908	0.355101	0.277828	0.803353
SmUMH9_0129	20	7	7570.63	11767.5	1.05729	0.0803745	0.793612	0.975619
SmUMH9_0130	6	3	3787.49	4154.71	1.03578	0.0507229	0.907229	0.990714
SmUMH9_0131	7	2	3321.22	3815.01	0.817003	-0.291586	0.582792	0.940623
SmUMH9_0132	8	2	5714.19	3900.33	0.832041	-0.265274	0.609665	0.950243
SmUMH9_0133	13	4	6518.29	9503.14	1.22618	0.294167	0.371036	0.858397
SmUMH9_0134	22	8	13807.5	20108.3	1.54867	0.631029	0.00595358	0.0902045
SmUMH9_0138	15	6	5799.35	8993.85	1.10947	0.149872	0.732946	0.964043
SmUMH9_0139	14	6	7324.55	10373.6	1.08025	0.111368	0.759044	0.969373
SmUMH9_0140	9	2	18408.1	16571.3	0.751712	-0.411748	0.121277	0.606016
SmUMH9_0142	18	8	5668.09	10092.2	1.16699	0.222791	0.502369	0.90789
SmUMH9_0143	32	12	23636.6	29568.7	1.27553	0.3511	0.0762696	0.500149
SmUMH9_0144	30	10	12117	14010.2	1.20844	0.273148	0.291105	0.808284
SmUMH9_0145	25	9	8253.15	10870.3	1.11294	0.15438	0.561982	0.935661
SmUMH9_0146	3	3	438.059	3082.11	1.82688	0.86938	0.439801	0.880376
SmUMH9_0147	3	2	222.782	2010.55	1.12061	0.164283	0.877717	0.988558
SmUMH9_0148	6	3	1164.15	2025.88	0.847165	-0.239284	0.737302	0.964275
SmUMH9_0149	9	3	1488.8	3652.06	1.20258	0.266129	0.665393	0.958006
SmUMH9_0150	16	7	8270.98	16579.8	1.21944	0.286214	0.355042	0.847559
SmUMH9_0151	23	10	7220.77	9245.24	0.955506	-0.0656638	0.832731	0.983092
SmUMH9_0152	24	8	13822.4	24523	1.32376	0.404645	0.134	0.638288
SmUMH9_0153	22	6	8885.83	11816.4	1.02187	0.0312146	0.901247	0.990147
SmUMH9_0154	20	9	5658.42	12580.3	1.1012	0.139082	0.633297	0.952149
SmUMH9_0156	12	6	1055.4	17.4626	0.030466	-5.03666	6.95e-14	5.70734e-12
SmUMH9_0157	6	2	2369.13	2891.3	1.45306	0.539092	0.241145	0.770901
SmUMH9_0160	2	2	115.796	0	0.0172235	-5.85948	2.50247e-05	0.000744574
SmUMH9_0165	8	2	10622.7	9190.91	0.911287	-0.134022	0.727466	0.963187
SmUMH9_0166	2	1	3313.76	3662.87	1.298	0.37629	0.49373	0.902412
SmUMH9_0167	27	11	7536.75	10365.4	0.35723	-1.48508	4.92923e-05	0.00138453
SmUMH9_0168	18	5	17068.7	17892.6	1.18274	0.24213	0.324013	0.836353
SmUMH9_0169	14	5	8179.14	7137.17	0.863956	-0.210971	0.662955	0.958006
SmUMH9_0170	29	11	27202.4	24852	0.968804	-0.0457236	0.854833	0.986876
SmUMH9_0173	5	1	4.36613	16.6761	2.07505	1.05314	0.149241	0.662465
SmUMH9_0175	8	4	3800.8	1263.92	0.138767	-2.84926	2.59954e-06	8.60783e-05
SmUMH9_0177	5	1	5089.56	6553.08	0.968192	-0.046635	0.918538	0.99114
SmUMH9_0178	1	1	1715.14	1573.26	1.28076	0.357004	0.622315	0.951085
SmUMH9_0179	16	4	18910	25098.8	1.34918	0.432078	0.115299	0.590655
SmUMH9_0180	29	9	25717.2	50112.2	0.962229	-0.0555473	0.802921	0.978163
SmUMH9_0181	31	10	25005.9	27014.2	0.937644	-0.0928876	0.674993	0.958006
SmUMH9_0182	9	3	9079.89	11731.8	1.13107	0.177693	0.634201	0.952505
SmUMH9_0183	20	5	21572.4	46396.9	1.40866	0.494325	0.0440789	0.358392
SmUMH9_0184	1	1	1201.58	1500.49	1.50242	0.587289	0.42789	0.876723
SmUMH9_0185	25	11	13018	844.752	0.0867588	-3.52685	0	0
SmUMH9_0186	22	9	17912.1	19095.1	1.05427	0.0762412	0.774457	0.969373
SmUMH9_0187	60	18	114905	72405.5	0.634028	-0.657382	0.00103832	0.0207968
SmUMH9_0188	18	5	5792.82	9373.43	1.07847	0.108984	0.720351	0.960624
SmUMH9_0190	3	1	4.12497	14.8898	4.5545	2.18729	0.256334	0.780241
SmUMH9_0193	24	6	15710	25397.5	1.18665	0.24689	0.438324	0.880376
SmUMH9_0194	10	4	5085.73	11076.5	1.39897	0.484366	0.192631	0.724522
SmUMH9_0195	23	6	20232.9	22444.1	1.12514	0.170104	0.478177	0.892858
SmUMH9_0196	40	12	26214	29235.9	0.560287	-0.835761	0.00110643	0.0217368
SmUMH9_0197	39	14	41573.7	59905.3	1.28112	0.357408	0.0526753	0.397582
SmUMH9_0198	21	6	16057.9	23467.7	1.07911	0.109839	0.691563	0.958006
SmUMH9_0199	2	1	1.27945	20.9551	5.95068	2.57305	0.00431337	0.0695908
SmUMH9_0201	1	1	5.31172	4.00864	0.358896	-1.47836	0.478015	0.892858
SmUMH9_0202	116	33	60662.9	91631.1	1.19664	0.25899	0.0414742	0.343332
SmUMH9_0203	12	4	7186.32	8518.53	1.12444	0.169207	0.58537	0.941084
SmUMH9_0204	7	3	3120.63	4670.26	0.758112	-0.399517	0.578421	0.940246
SmUMH9_0205	7	4	2572.04	2057.42	0.870219	-0.20055	0.673874	0.958006
SmUMH9_0206	14	8	3886.17	29916.2	0.911538	-0.133625	0.753912	0.968351
SmUMH9_0207	18	6	6019.68	9121.65	1.16557	0.221032	0.451343	0.882462
SmUMH9_0208	17	4	7793.75	26318.2	1.02396	0.0341586	0.906222	0.990404
SmUMH9_0209	7	3	1786.93	1898	1.254	0.326543	0.633207	0.952149
SmUMH9_0210	13	5	3063.91	4548.84	1.25	0.321923	0.404712	0.868531
SmUMH9_0211	5	3	2039.31	2764.68	1.07103	0.0989974	0.887637	0.988558
SmUMH9_0212	7	3	1119.56	1229.46	1.09091	0.125536	0.827017	0.982474
SmUMH9_0213	19	8	5061.37	47290.8	1.69315	0.759708	0.015601	0.184604
SmUMH9_0214	8	3	6350.41	8298.52	1.48385	0.569345	0.0890425	0.537694
SmUMH9_0215	39	13	36847	43344.5	0.96168	-0.0563705	0.754961	0.968407
SmUMH9_0216	23	7	15000.9	13701.1	0.80377	-0.315145	0.269233	0.795336
SmUMH9_0218	25	8	9062.97	14861.2	1.3959	0.481191	0.0924174	0.546407
SmUMH9_0219	2	1	298.421	376.693	0.634221	-0.656943	0.666868	0.958006
SmUMH9_0220	8	3	3678.3	6177.57	1.33233	0.413951	0.385531	0.858397
SmUMH9_0221	18	8	5754.1	4999.67	0.92041	-0.119652	0.736449	0.964275
SmUMH9_0222	15	6	8071.92	8796.27	0.963369	-0.0538395	0.859036	0.987491
SmUMH9_0224	8	3	5732.93	9711.49	1.1081	0.148092	0.749144	0.967403
SmUMH9_0225	35	10	21871.3	22558.3	0.987228	-0.0185443	0.928614	0.991648
SmUMH9_0226	8	4	4789.15	4342.95	1.22858	0.296992	0.475741	0.892858
SmUMH9_0227	2	1	530.684	394.77	0.409566	-1.28783	0.218637	0.751228
SmUMH9_0228	42	11	15737.4	37162.5	1.40846	0.494121	0.0151804	0.181194
SmUMH9_0229	11	5	2021.24	2730.59	1.29914	0.377559	0.30991	0.824686
SmUMH9_0230	10	3	2527.68	3845.88	1.09036	0.124804	0.774208	0.969373
SmUMH9_0231	5	2	567.216	1605.23	2.05542	1.03944	0.0624206	0.441895
SmUMH9_0232	9	2	2188.75	4686.7	1.379	0.463619	0.328538	0.839961
SmUMH9_0233	6	3	2788.47	5041.84	1.27381	0.349152	0.491003	0.900715
SmUMH9_0234	30	9	19879.8	24435.4	1.2028	0.266399	0.181658	0.708212
SmUMH9_0236	5	4	636.21	789.498	0.147998	-2.75635	0.00788862	0.11286
SmUMH9_0237	16	5	4728.47	8688.69	1.08822	0.121973	0.735333	0.964275
SmUMH9_0238	6	3	2402.93	3290.31	0.726863	-0.460245	0.480642	0.894241
SmUMH9_0239	26	9	8023.98	9399.39	1.08516	0.117908	0.686653	0.958006
SmUMH9_0240	15	9	7776.38	7048.91	0.966757	-0.0487741	0.892501	0.989445
SmUMH9_0241	2	1	792.842	748.62	0.97154	-0.0416549	0.965654	0.994227
SmUMH9_0243	5	2	754.769	1446.26	0.939995	-0.0892754	0.879173	0.988558
SmUMH9_0244	5	2	860.852	2291.54	1.16218	0.216834	0.657481	0.958006
SmUMH9_0245	3	1	296.925	306.776	1.00163	0.00235321	0.99775	0.99848
SmUMH9_0248	7	2	2186.77	2107.35	0.746279	-0.422214	0.41007	0.869191
SmUMH9_0249	22	10	3091.8	9997.52	1.66289	0.733692	0.0319786	0.293745
SmUMH9_0250	71	19	37941	64323.9	1.17578	0.233618	0.118756	0.597563
SmUMH9_0251	44	14	27657.2	42903.4	1.16979	0.226253	0.237849	0.76514
SmUMH9_0252	55	18	41794.5	66438.4	1.18212	0.241381	0.0977868	0.553048
SmUMH9_0253	11	4	4086.83	13715	1.359	0.44255	0.378749	0.858397
SmUMH9_0254	6	3	2235.16	4077.42	1.2553	0.328033	0.56221	0.935661
SmUMH9_0255	16	6	4405.31	13371.3	1.3523	0.435418	0.24424	0.774401
SmUMH9_0256	5	2	1306.52	1469.02	1.18337	0.242897	0.64464	0.958006
SmUMH9_0257	28	14	8798.07	11744	0.919415	-0.121211	0.684363	0.958006
SmUMH9_0258	23	9	15110.7	26199.7	0.710013	-0.494083	0.055966	0.411465
SmUMH9_0259	9	4	4726.41	8562.72	1.29169	0.369255	0.343997	0.843648
SmUMH9_0260	60	19	34655.5	46110.4	0.942379	-0.0856211	0.599586	0.948258
SmUMH9_0261	2	1	924.106	578.254	1.03924	0.055523	0.949417	0.992589
SmUMH9_0262	8	3	7510.42	9475.23	1.05109	0.0718922	0.843623	0.98614
SmUMH9_0263	3	1	771.362	626.489	0.694452	-0.526053	0.523667	0.919946
SmUMH9_0264	9	4	5979.29	6904.97	1.1934	0.255079	0.569966	0.937612
SmUMH9_0265	19	9	7815.95	8787.64	1.01029	0.0147681	0.962938	0.993644
SmUMH9_0266	4	1	2561.92	2174.32	1.07895	0.109632	0.850122	0.986876
SmUMH9_0267	35	10	37851.2	46415.6	1.02512	0.0357978	0.848642	0.986876
SmUMH9_0268	19	8	10310.8	13429.9	1.19497	0.256972	0.336018	0.843648
SmUMH9_0269	14	7	6289.51	8547.06	0.903699	-0.146086	0.719837	0.960602
SmUMH9_0270	13	5	1332.67	1673.92	0.983647	-0.0237867	0.958654	0.992749
SmUMH9_0271	29	10	11349.5	15485.6	0.913322	-0.130805	0.627953	0.951085
SmUMH9_0272	32	11	20829.5	26160	0.898398	-0.154574	0.573782	0.939928
SmUMH9_0273	35	11	24657.1	37886.7	1.25587	0.328689	0.104387	0.563967
SmUMH9_0274	4	1	2910.93	3112.11	1.21107	0.276285	0.568932	0.937037
SmUMH9_0275	6	3	2137.78	5815.72	0.696104	-0.522625	0.442684	0.880376
SmUMH9_0276	44	12	32270.8	55221.5	0.981427	-0.0270476	0.881904	0.988558
SmUMH9_0278	3	1	247.658	610.549	1.38922	0.474271	0.667461	0.958006
SmUMH9_0279	4	2	1363.16	13833.2	2.1734	1.11996	0.0935518	0.546407
SmUMH9_0280	8	3	3929.61	4422.34	1.34869	0.431557	0.280551	0.803353
SmUMH9_0281	8	3	1114.21	2052.74	1.37744	0.461992	0.428183	0.876723
SmUMH9_0282	4	2	346.563	415.06	0.514574	-0.95855	0.402608	0.866864
SmUMH9_0283	7	2	3913.88	4198.92	0.797149	-0.327078	0.465711	0.890228
SmUMH9_0284	24	6	8359.03	16504.4	1.07609	0.105799	0.742173	0.966739
SmUMH9_0285	34	15	12514.7	20750.4	1.18424	0.243956	0.307526	0.82331
SmUMH9_0286	4	2	237.633	316.41	0.98834	-0.0169201	0.981918	0.995474
SmUMH9_0287	10	5	1334.79	1780.96	0.977246	-0.0332063	0.944496	0.992589
SmUMH9_0288	2	1	98.0796	38.6232	0.100339	-3.31704	0.205422	0.739394
SmUMH9_0289	10	5	1683.25	2442.6	1.72161	0.783756	0.0177927	0.201259
SmUMH9_0290	16	5	7854.27	12948.2	1.05683	0.0797494	0.796512	0.976458
SmUMH9_0291	10	4	2981.42	3949.02	0.990343	-0.0139994	0.975865	0.995474
SmUMH9_0292	17	5	6601.47	8785.86	0.809871	-0.304237	0.422783	0.876723
SmUMH9_0293	11	4	2253.19	1573.3	0.578681	-0.789161	0.237089	0.76514
SmUMH9_0294	12	3	15252.4	25804.9	1.15945	0.213444	0.472967	0.892858
SmUMH9_0295	1	1	271.073	297.67	0.835395	-0.25947	0.865923	0.9885
SmUMH9_0296	14	5	9847.47	11290.3	0.817101	-0.291414	0.413033	0.872237
SmUMH9_0298	35	9	25327.2	34817.7	1.07233	0.100748	0.61806	0.951085
SmUMH9_0299	75	24	41028.8	53490.3	1.04293	0.0606395	0.681507	0.958006
SmUMH9_0300	5	2	1098.46	1878.99	1.02472	0.035225	0.962409	0.993644
SmUMH9_0301	13	6	4239.2	6740.48	1.27367	0.348993	0.375928	0.858397
SmUMH9_0302	3	3	1174.76	1527.2	0.750342	-0.41438	0.58711	0.942143
SmUMH9_0303	1	1	50.4725	119.048	0.581842	-0.781301	0.796324	0.976458
SmUMH9_0305	10	4	1117.77	3083.6	1.60167	0.679573	0.134998	0.641116
SmUMH9_0306	4	2	991.428	1248.07	0.668792	-0.580371	0.366522	0.855779
SmUMH9_0307	78	26	26928.4	55509.3	1.10945	0.149841	0.341354	0.843648
SmUMH9_0308	9	3	6289.79	9901.84	1.14891	0.200269	0.534733	0.925466
SmUMH9_0309	11	6	1753.89	2639.83	1.18748	0.247905	0.597067	0.948258
SmUMH9_0310	11	3	1498.32	3348.09	1.1723	0.229337	0.661498	0.958006
SmUMH9_0311	2	1	201.2	389.954	1.51796	0.602133	0.539782	0.929674
SmUMH9_0313	4	2	1206.4	1346.41	0.377519	-1.40538	0.255311	0.780241
SmUMH9_0314	14	6	4336.91	7116.58	1.27176	0.346827	0.389927	0.860067
SmUMH9_0315	10	4	1576.77	2442.85	1.12353	0.168033	0.760994	0.969373
SmUMH9_0318	6	2	2591.99	3046.14	0.856373	-0.223689	0.774773	0.969373
SmUMH9_0319	4	1	2373.22	909.45	0.241385	-2.05059	0.00966895	0.130166
SmUMH9_0320	6	3	2763.09	3204.31	1.37996	0.464622	0.267107	0.794741
SmUMH9_0321	5	2	1441.21	1960.55	1.0048	0.00690241	0.98903	0.996029
SmUMH9_0322	3	1	635.754	951.791	0.660296	-0.598815	0.59397	0.946954
SmUMH9_0323	31	9	9814.22	16004.2	1.18367	0.243265	0.373496	0.858397
SmUMH9_0324	17	8	6045.36	5831.81	0.796479	-0.328291	0.373402	0.858397
SmUMH9_0325	22	6	6583.1	9565.9	0.946742	-0.0789569	0.806956	0.979603
SmUMH9_0326	14	5	3538.18	7240.56	1.4604	0.546364	0.167069	0.690657
SmUMH9_0327	17	6	4853.02	5157.99	0.753054	-0.409176	0.254463	0.780241
SmUMH9_0328	21	7	5229.54	10232	1.29227	0.369904	0.198098	0.733446
SmUMH9_0329	18	7	5700.13	8851.2	1.07854	0.109076	0.769378	0.969373
SmUMH9_0330	41	13	23528.9	46284.1	1.24812	0.319757	0.0994457	0.556283
SmUMH9_0331	3	1	820.786	1671.72	1.26788	0.342414	0.675484	0.958006
SmUMH9_0332	8	3	4921.69	7163.6	0.911621	-0.133494	0.791548	0.974316
SmUMH9_0333	9	3	2064.35	2430.57	0.957519	-0.0626264	0.906151	0.990404
SmUMH9_0334	16	6	5551.87	6961.79	1.31593	0.396082	0.230176	0.755951
SmUMH9_0335	32	13	15035.4	17656.9	1.02476	0.0352858	0.883312	0.988558
SmUMH9_0336	47	14	21458.7	22954.1	1.02345	0.0334385	0.861776	0.987491
SmUMH9_0337	10	3	8204.34	17906.3	1.01165	0.0167137	0.964327	0.993857
SmUMH9_0338	1	1	508.869	1793.24	2.56431	1.35857	0.333251	0.843648
SmUMH9_0339	7	4	567.555	174.187	0.4484	-1.15714	0.0896561	0.538208
SmUMH9_0340	18	12	1359.4	847.562	0.0709324	-3.81741	2.89706e-11	1.80232e-09
SmUMH9_0344	13	4	2356.72	3780.44	1.21227	0.277708	0.553006	0.930097
SmUMH9_0346	2	1	4.32941	6.00447	0.599771	-0.737517	0.467272	0.891551
SmUMH9_0351	7	3	849.124	904.18	0.258639	-1.95099	0.0186952	0.209163
SmUMH9_0352	16	6	12025.9	13256.5	1.07721	0.107298	0.65983	0.958006
SmUMH9_0353	8	2	1701.09	4728.06	0.81665	-0.292211	0.632323	0.951977
SmUMH9_0356	17	8	6107.78	35482.8	0.517107	-0.951465	0.017988	0.202908
SmUMH9_0357	29	10	18139.3	27823.2	1.11955	0.162917	0.472959	0.892858
SmUMH9_0358	37	12	35605.9	58713	1.01771	0.0253231	0.905329	0.990404
SmUMH9_0359	25	7	16345.3	23931.9	1.32593	0.407008	0.099534	0.556283
SmUMH9_0360	8	3	4210.49	6398.07	1.29901	0.377415	0.358521	0.849934
SmUMH9_0361	10	4	6695	6371.02	0.947729	-0.0774528	0.862351	0.987491
SmUMH9_0362	2	1	1556.44	1350.39	0.637396	-0.649738	0.585111	0.941036
SmUMH9_0363	4	3	356.14	44.5976	0.0313441	-4.99566	6.41029e-09	3.09655e-07
SmUMH9_0364	8	5	354.613	456.055	0.0569499	-4.13416	3.86146e-08	1.66896e-06
SmUMH9_0365	3	2	100.863	0.392883	0.0283434	-5.14084	2.75586e-07	1.0675e-05
SmUMH9_0367	13	5	217.118	12.8973	0.0483126	-4.37146	6.54535e-09	3.12503e-07
SmUMH9_0368	2	1	194.998	12.967	0.0170363	-5.87525	0.034393	0.308255
SmUMH9_0371	9	4	6630.9	5912.86	0.5884	-0.765132	0.0896576	0.538208
SmUMH9_0372	9	6	4583.17	3740.22	0.637221	-0.650135	0.212579	0.74671
SmUMH9_0374	6	3	533.031	1985.88	0.243476	-2.03815	0.0251498	0.252482
SmUMH9_0375	30	11	21105.7	13227.7	0.667304	-0.583583	0.0122659	0.15449
SmUMH9_0376	3	2	3135.96	4076.68	0.551094	-0.85963	0.278388	0.803353
SmUMH9_0377	21	10	10955.2	10102.6	0.543596	-0.879394	0.0171937	0.198866
SmUMH9_0379	6	2	4677.48	3093.02	0.929847	-0.104935	0.826169	0.982474
SmUMH9_0380	15	6	1175.87	677.398	0.431512	-1.21253	0.0401817	0.336706
SmUMH9_0381	15	7	8826.72	14411.5	1.00415	0.00597379	0.986134	0.996029
SmUMH9_0382	10	4	3282.43	7224.29	0.875177	-0.192353	0.662401	0.958006
SmUMH9_0383	29	10	19245.3	25285	0.977017	-0.033544	0.885443	0.988558
SmUMH9_0384	11	6	3466.25	3516.79	1.01418	0.0203202	0.960663	0.993564
SmUMH9_0385	23	9	14100.6	21171.7	1.17519	0.232891	0.34553	0.843648
SmUMH9_0386	29	13	11949.9	11446.8	0.888728	-0.170186	0.506734	0.909298
SmUMH9_0388	4	2	3573.35	2823.46	1.0874	0.120888	0.819208	0.982474
SmUMH9_0389	10	5	5579.29	5841.1	1.31592	0.396073	0.229236	0.755951
SmUMH9_0390	21	7	5627.86	8815.29	0.91183	-0.133164	0.737118	0.964275
SmUMH9_0391	10	3	7287.36	26759.3	1.22535	0.293189	0.353373	0.846452
SmUMH9_0392	3	1	947.712	819.379	1.27731	0.353109	0.580735	0.940246
SmUMH9_0393	17	7	6210.03	7466.89	0.71421	-0.48558	0.20364	0.739394
SmUMH9_0394	11	6	4313.06	8182.71	1.33109	0.412605	0.345276	0.843648
SmUMH9_0396	6	3	889.566	488.509	0.451141	-1.14835	0.137487	0.643134
SmUMH9_0397	8	3	5825.32	7110.66	1.35243	0.435556	0.225722	0.755951
SmUMH9_0398	11	7	1902.97	3660.89	0.985342	-0.0213039	0.964653	0.993944
SmUMH9_0399	3	2	1126.59	6775.78	0.650109	-0.621247	0.510476	0.909298
SmUMH9_0400	13	4	7681.89	8420.55	1.14494	0.195269	0.511353	0.909298
SmUMH9_0401	9	4	4001.84	3540.28	0.988491	-0.0167007	0.972128	0.995474
SmUMH9_0402	3	1	839.323	1129.21	0.774605	-0.368466	0.609434	0.950243
SmUMH9_0403	4	1	1468.03	1556.69	0.878535	-0.186828	0.71543	0.959614
SmUMH9_0404	4	2	1163.1	935.7	1.14214	0.191744	0.749598	0.967403
SmUMH9_0405	5	2	2102.14	1607.21	1.11671	0.159257	0.771271	0.969373
SmUMH9_0406	5	2	589.447	531.553	0.969742	-0.0443278	0.957109	0.992589
SmUMH9_0407	10	5	1905.55	4677.67	1.25326	0.325686	0.51344	0.910269
SmUMH9_0409	36	12	18788	22284	1.05189	0.0729822	0.715441	0.959614
SmUMH9_0410	16	5	9026.14	12582.8	0.98557	-0.0209701	0.949764	0.992589
SmUMH9_0411	11	5	4474.29	6224.17	1.13178	0.178595	0.665324	0.958006
SmUMH9_0412	17	5	12501.7	16590.5	0.952829	-0.0697111	0.838058	0.985384
SmUMH9_0413	1	1	3650.02	3294.63	0.278105	-1.8463	0.2984	0.813211
SmUMH9_0415	4	1	1964.11	2373.41	0.691935	-0.531292	0.418191	0.875519
SmUMH9_0417	11	5	8836.48	17134	1.20577	0.26996	0.43686	0.879719
SmUMH9_0419	11	3	7569.45	16411.8	0.699013	-0.516609	0.268307	0.79523
SmUMH9_0420	52	22	19093.2	13145.5	0.466591	-1.09977	6.86803e-07	2.45219e-05
SmUMH9_0421	15	6	7644.32	8427.27	0.694988	-0.52494	0.151153	0.664961
SmUMH9_0422	35	13	20582.5	29059.1	1.069	0.0962621	0.666561	0.958006
SmUMH9_0424	2	1	754.659	938.825	1.34845	0.431299	0.615936	0.950765
SmUMH9_0425	14	4	10506	10259.7	0.895039	-0.159978	0.638051	0.9551
SmUMH9_0426	11	3	4737.29	4047.4	0.860718	-0.216387	0.654558	0.958006
SmUMH9_0427	6	2	1062.44	842.686	1.51527	0.599576	0.295527	0.81095
SmUMH9_0428	2	1	2.37117	9.96565	2.11525	1.08083	0.398594	0.864575
SmUMH9_0429	1	1	1175.27	737.245	0.131152	-2.93069	0.183255	0.710523
SmUMH9_0432	5	2	2678.11	1235.33	0.290659	-1.7826	0.00650549	0.0967809
SmUMH9_0433	42	14	14440.3	18556.8	0.904455	-0.14488	0.521648	0.918781
SmUMH9_0435	6	2	2081.65	2129.96	0.884304	-0.177386	0.764567	0.969373
SmUMH9_0436	13	5	1777.08	2373.01	1.3873	0.472275	0.273896	0.799509
SmUMH9_0437	11	4	1959.64	2708.81	1.31592	0.396073	0.392417	0.860067
SmUMH9_0438	2	1	330.163	212.26	0.0914705	-3.45055	0.196587	0.729824
SmUMH9_0439	45	16	21301.5	38233.7	1.16358	0.218574	0.260922	0.784293
SmUMH9_0440	7	3	2638.85	6680.21	1.36644	0.450424	0.374601	0.858397
SmUMH9_0441	2	1	550.988	507.76	1.20049	0.263628	0.853926	0.986876
SmUMH9_0442	1	1	347.203	207.52	1.49148	0.576742	0.480509	0.894241
SmUMH9_0443	15	7	5293.89	6809.77	1.19765	0.260208	0.492603	0.901965
SmUMH9_0444	47	15	25984	32926.5	1.16333	0.218256	0.221524	0.755463
SmUMH9_0445	24	7	10667.5	11529.3	0.935831	-0.0956795	0.754527	0.968351
SmUMH9_0446	41	13	19623.9	29638.9	0.832982	-0.263642	0.199989	0.735001
SmUMH9_0447	33	8	98915.9	125515	1.06888	0.0960979	0.510193	0.909298
SmUMH9_0448	38	11	22431.7	23452.7	1.08028	0.111399	0.618244	0.951085
SmUMH9_0449	10	4	9929.83	17007.3	1.36042	0.444057	0.20219	0.73804
SmUMH9_0450	180	56	174838	238904	1.15737	0.21085	0.0103849	0.135449
SmUMH9_0451	11	4	6245.62	12576.8	1.24428	0.315312	0.433128	0.877801
SmUMH9_0452	18	6	13885.3	22708.6	1.06228	0.0871684	0.752496	0.968351
SmUMH9_0453	10	2	5213.36	8722.73	1.11051	0.151222	0.696183	0.958006
SmUMH9_0454	20	5	17294.9	25913.4	1.10334	0.141875	0.577211	0.940246
SmUMH9_0455	23	7	6777.81	10420.9	1.12272	0.167	0.584301	0.941036
SmUMH9_0456	3	1	193.156	431.771	3.36599	1.75103	0.0885801	0.537694
SmUMH9_0457	4	1	1944.81	2030.35	0.93786	-0.0925552	0.88552	0.988558
SmUMH9_0458	8	3	4873.01	3870.65	1.14802	0.19915	0.666949	0.958006
SmUMH9_0459	7	3	3833.34	5672.45	1.26728	0.341733	0.395419	0.862708
SmUMH9_0460	5	2	1361.67	1614.27	0.873013	-0.195925	0.773797	0.969373
SmUMH9_0461	20	9	5874.99	9079.89	0.960152	-0.0586651	0.869485	0.988558
SmUMH9_0462	29	8	18624	32071.1	1.06032	0.0844991	0.691854	0.958006
SmUMH9_0463	3	1	919.051	967.209	1.10528	0.14441	0.825674	0.982474
SmUMH9_0464	3	1	379.972	214.565	0.285728	-1.80728	0.111429	0.581355
SmUMH9_0465	7	3	6331.7	6134.27	0.817522	-0.29067	0.510888	0.909298
SmUMH9_0466	2	1	306.218	280.914	1.13835	0.186949	0.843245	0.98614
SmUMH9_0467	19	8	2921.93	3533.68	1.10786	0.147769	0.690066	0.958006
SmUMH9_0468	10	5	2467.88	4091.67	1.39138	0.476519	0.308233	0.823758
SmUMH9_0469	16	5	4349.02	7825.15	1.23378	0.303088	0.44793	0.880376
SmUMH9_0470	4	1	807.341	1192.81	0.901671	-0.149327	0.856749	0.986876
SmUMH9_0471	2	1	1346.49	1803.93	1.29912	0.37754	0.614467	0.950269
SmUMH9_0477	5	1	6070.46	4933.94	0.857837	-0.221224	0.606959	0.950243
SmUMH9_0479	5	1	16.0936	29.4982	1.65698	0.728558	0.347312	0.843648
SmUMH9_0480	13	4	14350.3	37636.6	1.14661	0.197375	0.509606	0.909298
SmUMH9_0481	7	3	4469.93	8258.95	0.922527	-0.116337	0.810612	0.980538
SmUMH9_0482	13	4	5963.78	7123.3	0.842635	-0.247021	0.54477	0.930097
SmUMH9_0483	33	10	22731.4	32084	0.996631	-0.00486824	0.982777	0.995474
SmUMH9_0484	14	4	6043.64	10895.1	1.02296	0.0327429	0.927363	0.991445
SmUMH9_0485	10	3	4169.5	3991.25	0.9823	-0.0257645	0.954957	0.992589
SmUMH9_0486	6	3	4671.48	3899.75	0.775884	-0.366088	0.506246	0.9089
SmUMH9_0487	32	10	35763.9	82137.7	1.11195	0.153098	0.442944	0.880376
SmUMH9_0488	12	3	9561.04	13610.2	1.01629	0.023315	0.951973	0.992589
SmUMH9_0489	15	6	8187.79	10261.4	0.814547	-0.29593	0.412763	0.872237
SmUMH9_0490	7	3	5142.06	6159.84	1.51896	0.603081	0.172643	0.702596
SmUMH9_0491	13	5	3774.79	3538.65	0.393872	-1.3442	0.0125246	0.156671
SmUMH9_0492	7	2	1485	1248.14	0.785708	-0.347935	0.545671	0.930097
SmUMH9_0493	13	4	6521.63	7000.89	0.836349	-0.257823	0.511335	0.909298
SmUMH9_0494	31	8	16497	21300.5	1.02374	0.0338499	0.894181	0.989445
SmUMH9_0496	6	4	158.224	12.8099	0.0443551	-4.49476	6.55168e-07	2.35976e-05
SmUMH9_0497	6	3	545.695	76.1885	0.0499478	-4.32344	1.50277e-06	5.14198e-05
SmUMH9_0499	41	12	49550.3	62707.2	1.09324	0.128609	0.454992	0.885723
SmUMH9_0500	17	8	6172.12	7548.63	1.29723	0.375434	0.266984	0.794741
SmUMH9_0501	5	2	2786.12	5435.3	2.0682	1.04837	0.0297021	0.281006
SmUMH9_0502	5	1	9.93721	40.1199	3.31695	1.72986	0.0350901	0.311319
SmUMH9_0508	1	1	159.817	504.747	2.21273	1.14582	0.30531	0.822034
SmUMH9_0509	6	2	1144.03	1537.54	1.0823	0.1141	0.847882	0.986876
SmUMH9_0510	11	4	962.045	1504.65	0.84553	-0.242072	0.647455	0.958006
SmUMH9_0511	19	7	4398.56	10200.7	1.08093	0.11227	0.74706	0.966739
SmUMH9_0512	21	7	18207.5	23896.7	1.15071	0.202526	0.380776	0.858397
SmUMH9_0514	20	8	15799.8	27142.9	0.987767	-0.0177575	0.953634	0.992589
SmUMH9_0515	21	7	14296.1	19187.6	1.19313	0.254747	0.366852	0.855779
SmUMH9_0516	16	5	10882.2	15392.4	0.93543	-0.0962987	0.798279	0.976497
SmUMH9_0517	2	1	1410	1140.9	0.85466	-0.226578	0.771952	0.969373
SmUMH9_0518	6	2	2758.47	2021.85	0.344181	-1.53876	0.0146483	0.177947
SmUMH9_0521	4	2	2751.73	2479.14	1.10168	0.139707	0.770163	0.969373
SmUMH9_0522	10	6	3146.95	4962.87	0.432309	-1.20987	0.027291	0.265538
SmUMH9_0524	1	1	1079.7	1094.64	0.125337	-2.99611	0.182395	0.708528
SmUMH9_0526	4	1	646.354	734.23	0.815507	-0.294231	0.69111	0.958006
SmUMH9_0531	38	14	31345	56643.7	1.3498	0.432745	0.0174353	0.198976
SmUMH9_0532	41	14	41137.2	58643.8	1.03423	0.0485537	0.779682	0.969373
SmUMH9_0533	30	8	25118.3	46838.2	1.06436	0.0899828	0.665635	0.958006
SmUMH9_0534	12	4	15871.2	18613.3	1.17984	0.238588	0.384786	0.858397
SmUMH9_0535	16	5	6182.27	1732.78	0.465803	-1.10221	0.0161479	0.189981
SmUMH9_0536	17	6	11771.1	13684.4	1.23396	0.303297	0.237219	0.76514
SmUMH9_0537	44	14	26811.2	48575.5	1.05509	0.0773701	0.672501	0.958006
SmUMH9_0538	2	1	292.667	84.1212	0.508321	-0.976187	0.53129	0.923765
SmUMH9_0539	54	20	36970.9	43257.9	1.06769	0.0944908	0.565201	0.935661
SmUMH9_0540	10	3	6626.17	8219.04	0.757094	-0.401456	0.356823	0.848428
SmUMH9_0541	45	16	27846.2	48606.9	0.946857	-0.0787809	0.696329	0.958006
SmUMH9_0542	3	1	2156.68	3133.91	1.38439	0.469253	0.416762	0.874411
SmUMH9_0543	3	1	2194.8	2108.53	0.820042	-0.286229	0.671782	0.958006
SmUMH9_0544	4	3	1169.4	32.4758	0.0416321	-4.58616	1.12788e-06	3.92463e-05
SmUMH9_0545	15	5	8861.63	12024.1	1.02853	0.0405873	0.902251	0.990147
SmUMH9_0546	2	2	311.349	0	0.00336739	-8.21416	4.19664e-13	3.191e-11
SmUMH9_0547	23	11	14902.6	482.181	0.0251874	-5.31116	0	0
SmUMH9_0548	12	4	4071.94	4439.8	1.12929	0.175421	0.664001	0.958006
SmUMH9_0549	6	3	4327.48	3510.43	0.848218	-0.237494	0.69291	0.958006
SmUMH9_0550	14	5	17823.3	17069.5	0.734216	-0.445723	0.146354	0.657474
SmUMH9_0551	13	8	10094.4	31667.9	0.839365	-0.25263	0.500689	0.90699
SmUMH9_0552	7	3	6666.08	5105.74	0.68694	-0.541744	0.226775	0.755951
SmUMH9_0553	5	3	4724.25	3759.74	0.695942	-0.522961	0.461484	0.888954
SmUMH9_0554	23	9	14991.1	19785.1	0.851331	-0.232208	0.392526	0.860067
SmUMH9_0555	8	2	2866.35	4033.57	0.711811	-0.490435	0.391007	0.860067
SmUMH9_0556	18	6	14951.2	15668.5	1.1711	0.227868	0.422919	0.876723
SmUMH9_0557	14	6	6615.25	12984	0.907135	-0.140611	0.684085	0.958006
SmUMH9_0558	13	6	2281.52	2944.22	1.16954	0.225945	0.664702	0.958006
SmUMH9_0559	7	2	2749.13	4560.1	1.17656	0.23458	0.616938	0.951085
SmUMH9_0560	9	4	1577.72	1834.36	0.690128	-0.535063	0.364094	0.855779
SmUMH9_0561	8	4	1422.69	3595.27	1.21635	0.282563	0.644757	0.958006
SmUMH9_0563	9	3	1034.8	1215.26	1.3066	0.385823	0.566687	0.935661
SmUMH9_0564	8	5	5473.34	5213.21	0.701097	-0.512313	0.208586	0.742213
SmUMH9_0565	15	4	13600.7	16868	0.714777	-0.484435	0.0971457	0.552255
SmUMH9_0566	2	2	2213.64	5281.54	0.387996	-1.36588	0.131454	0.632767
SmUMH9_0567	22	8	14431.3	18842.6	1.11389	0.155601	0.561562	0.935661
SmUMH9_0568	8	3	2044.37	1724.54	0.740644	-0.433148	0.497733	0.905892
SmUMH9_0569	15	5	13562.6	11305.2	0.831985	-0.265371	0.361394	0.854679
SmUMH9_0571	25	9	19891.3	22675	1.00914	0.0131286	0.952602	0.992589
SmUMH9_0572	7	4	4618.72	5135.84	1.04336	0.0612422	0.89344	0.989445
SmUMH9_0575	10	4	4698.9	4157.88	0.783878	-0.351299	0.375322	0.858397
SmUMH9_0576	15	4	7999.83	12555.7	0.898351	-0.154649	0.624451	0.951085
SmUMH9_0577	31	9	21176.4	30342.5	1.12973	0.175974	0.385329	0.858397
SmUMH9_0578	33	13	9671.33	17395.3	0.880714	-0.183254	0.527028	0.921097
SmUMH9_0579	13	6	5940.63	12154	0.709101	-0.495938	0.213081	0.746992
SmUMH9_0580	3	1	2919.37	4042.28	1.24595	0.317246	0.581067	0.940246
SmUMH9_0581	9	3	9772.74	10029.9	1.39894	0.484336	0.306954	0.822684
SmUMH9_0585	2	1	1.03662	11.5227	2.32673	1.2183	0.399059	0.864575
SmUMH9_0587	12	5	1218.23	2895.2	1.38927	0.474327	0.318995	0.835956
SmUMH9_0594	9	3	2657.53	3132.16	1.44126	0.527327	0.274993	0.800796
SmUMH9_0595	13	4	3132.61	3832.2	1.03482	0.0493868	0.918907	0.99114
SmUMH9_0596	12	4	4481.08	6533.2	1.23813	0.308158	0.415524	0.873868
SmUMH9_0597	43	16	12564.8	19782.2	1.0924	0.127504	0.531542	0.923765
SmUMH9_0598	12	4	4335.77	5929.27	1.25767	0.330759	0.408169	0.868647
SmUMH9_0599	19	7	7480.7	15497.8	1.48435	0.569833	0.0930289	0.546407
SmUMH9_0600	25	10	13403.3	15130.9	0.819197	-0.287719	0.292624	0.808284
SmUMH9_0601	19	6	15730.6	21649.1	0.892645	-0.163842	0.577286	0.940246
SmUMH9_0602	4	2	1022.94	796.8	0.284098	-1.81554	0.0409289	0.342269
SmUMH9_0603	6	2	3787.51	2814.24	0.840365	-0.250912	0.595137	0.947512
SmUMH9_0604	16	6	8943.27	9365.35	1.08163	0.113212	0.727011	0.963187
SmUMH9_0605	11	4	3038.9	4676.57	0.728282	-0.457431	0.32952	0.840113
SmUMH9_0606	9	3	6102.04	10942.7	1.00103	0.00148412	0.99685	0.998065
SmUMH9_0607	19	7	9405.71	9868.96	0.787481	-0.344683	0.29926	0.813211
SmUMH9_0608	4	2	1636.73	1780.97	0.968547	-0.0461058	0.96072	0.993564
SmUMH9_0609	13	5	6446.26	8941.76	1.21512	0.2811	0.384518	0.858397
SmUMH9_0610	10	4	2104.89	5552.62	0.821424	-0.283801	0.630358	0.951085
SmUMH9_0611	41	15	13487.9	14157.5	0.797081	-0.327202	0.140274	0.647151
SmUMH9_0612	13	4	1230.73	2129.58	1.24936	0.321192	0.544506	0.930097
SmUMH9_0613	3	3	233.936	159.713	0.210369	-2.24901	0.155385	0.67159
SmUMH9_0614	8	3	355.939	964.241	1.06734	0.0940166	0.899057	0.989445
SmUMH9_0617	19	5	13092.3	14765.2	0.850496	-0.233624	0.422715	0.876723
SmUMH9_0618	11	4	4649.85	7573.52	0.842723	-0.246869	0.577692	0.940246
SmUMH9_0619	10	3	3683.98	4170.19	0.867762	-0.204629	0.648245	0.958006
SmUMH9_0620	14	5	1520.39	2329.58	0.849777	-0.234843	0.648417	0.958006
SmUMH9_0621	2	2	251.748	1373.63	1.6961	0.762224	0.523195	0.919946
SmUMH9_0622	9	4	308.157	137.841	0.521427	-0.939463	0.15334	0.668264
SmUMH9_0623	2	1	51.6503	670.516	1.65181	0.724052	0.659906	0.958006
SmUMH9_0624	3	2	1002.03	1514.81	1.15504	0.207941	0.774713	0.969373
SmUMH9_0625	15	6	3522.38	5343.34	1.12444	0.169203	0.660751	0.958006
SmUMH9_0626	13	6	3727.01	5869.14	1.21249	0.277977	0.461189	0.888954
SmUMH9_0627	7	4	1215.54	1485.43	0.95637	-0.0643587	0.921883	0.991328
SmUMH9_0628	9	3	1952.91	5208.92	0.832959	-0.263683	0.58346	0.941036
SmUMH9_0629	19	6	6085.73	7942.62	1.14572	0.196252	0.567075	0.935661
SmUMH9_0630	4	3	2573.04	3750.68	1.30338	0.382257	0.43716	0.879891
SmUMH9_0632	39	14	27539.3	24359.7	0.826125	-0.275567	0.164116	0.682494
SmUMH9_0633	15	5	12156.9	19102.9	1.1896	0.250474	0.337001	0.843648
SmUMH9_0634	6	2	14583.2	13299	1.11144	0.152426	0.721677	0.960893
SmUMH9_0635	7	2	8114.11	8496.63	1.05118	0.0720069	0.847648	0.986876
SmUMH9_0636	7	3	5187.18	4521.79	0.758666	-0.398463	0.489273	0.900069
SmUMH9_0637	5	2	4295.18	2808.73	0.309778	-1.69069	0.0101876	0.133643
SmUMH9_0639	3	1	1903.48	2492.39	1.01126	0.016154	0.976088	0.995474
SmUMH9_0640	14	5	6260.3	5401.04	0.770838	-0.3755	0.352025	0.845764
SmUMH9_0641	14	5	4846.63	8272.36	1.14678	0.197584	0.625102	0.951085
SmUMH9_0642	9	4	3454	3733.54	0.720268	-0.473395	0.329603	0.840113
SmUMH9_0643	9	4	3376.41	4415.51	0.772955	-0.371544	0.484676	0.896792
SmUMH9_0644	7	3	2166.66	3546.03	1.34486	0.427459	0.399229	0.864575
SmUMH9_0645	9	3	1401.01	2254.64	0.768189	-0.380468	0.577308	0.940246
SmUMH9_0646	11	4	1604.3	1200.55	0.570502	-0.809696	0.132822	0.636368
SmUMH9_0647	5	3	767.3	505.712	0.478327	-1.06393	0.123759	0.612235
SmUMH9_0648	14	5	3928.86	3960.85	0.920853	-0.118957	0.797786	0.976458
SmUMH9_0650	27	10	11727	14814.5	0.938125	-0.0921483	0.710244	0.958981
SmUMH9_0651	30	14	14184.3	20374	1.43915	0.525215	0.0267578	0.261589
SmUMH9_0652	30	10	22244.3	21179.2	0.815159	-0.294846	0.177421	0.706123
SmUMH9_0653	23	8	8035.18	103404	0.804472	-0.313886	0.408302	0.868647
SmUMH9_0654	12	7	3575.38	3854.83	0.480549	-1.05725	0.037331	0.322019
SmUMH9_0655	11	4	2734.28	4018.98	0.846002	-0.241267	0.605225	0.950243
SmUMH9_0656	15	5	3333.24	5097.54	1.29114	0.36864	0.357378	0.848428
SmUMH9_0657	10	5	770.472	1219.58	1.44743	0.533498	0.38652	0.858397
SmUMH9_0658	14	5	5754.56	6868.91	0.799263	-0.323258	0.361979	0.854679
SmUMH9_0659	29	9	13723.6	18593.1	1.06715	0.0937634	0.689654	0.958006
SmUMH9_0660	32	11	16315.5	32529.7	1.46899	0.554822	0.00489271	0.0766724
SmUMH9_0661	10	4	6156.98	7317.81	1.15673	0.210055	0.614275	0.950269
SmUMH9_0662	3	2	1460.17	2311.27	1.27277	0.347968	0.617283	0.951085
SmUMH9_0663	19	5	10595.8	9963.8	0.852162	-0.2308	0.474376	0.892858
SmUMH9_0664	14	5	3961.43	3115.04	0.811352	-0.301599	0.493843	0.902412
SmUMH9_0665	2	2	323.149	257.708	0.21421	-2.2229	0.0937504	0.546756
SmUMH9_0666	11	4	4198.27	3164.39	0.677973	-0.560699	0.250865	0.780241
SmUMH9_0667	21	8	15612.7	16092.6	0.862764	-0.212962	0.434881	0.878416
SmUMH9_0668	7	2	3466.62	3866.04	1.007	0.0100672	0.983254	0.995474
SmUMH9_0669	6	3	2791.26	2901.66	1.89745	0.924062	0.0560008	0.411465
SmUMH9_0670	19	7	20233.7	20901.7	1.17083	0.227529	0.381647	0.858397
SmUMH9_0671	24	9	18864.2	23332.7	0.804562	-0.313724	0.238419	0.76514
SmUMH9_0672	7	3	10758.5	8878.89	0.685477	-0.54482	0.154016	0.669196
SmUMH9_0673	15	5	6832.11	12754.9	1.02893	0.041143	0.902095	0.990147
SmUMH9_0674	45	12	123697	130957	1.10406	0.142813	0.268821	0.79523
SmUMH9_0675	15	5	36750	25110.9	1.11961	0.163002	0.543357	0.930097
SmUMH9_0676	7	2	3341.42	5316.13	1.28973	0.367073	0.381044	0.858397
SmUMH9_0677	19	7	11820.2	13124.3	0.995984	-0.00580576	0.982123	0.995474
SmUMH9_0678	26	10	13965.2	20544.8	1.05684	0.0797517	0.765324	0.969373
SmUMH9_0679	6	2	2676.53	2530.58	0.496026	-1.01151	0.102314	0.560138
SmUMH9_0680	11	5	4273.19	2424.01	0.523605	-0.933448	0.0153671	0.182891
SmUMH9_0681	9	3	3173.88	3661.61	1.12101	0.164797	0.705185	0.958483
SmUMH9_0682	33	12	22424.9	17631.3	0.925288	-0.112025	0.636282	0.954191
SmUMH9_0683	13	5	8098.81	11122.8	0.641272	-0.640992	0.159699	0.678102
SmUMH9_0684	51	16	40961.4	61620.2	1.02484	0.035405	0.820205	0.982474
SmUMH9_0685	26	9	14607.8	13613.1	0.887844	-0.171622	0.48569	0.897626
SmUMH9_0686	5	2	1074.98	1618.63	1.01723	0.0246454	0.972324	0.995474
SmUMH9_0687	28	7	17956.7	37357.4	0.9486	-0.0761287	0.746128	0.966739
SmUMH9_0688	12	3	5449.81	3714.84	0.643391	-0.636232	0.151878	0.665776
SmUMH9_0689	17	6	10734.2	17526.3	0.900756	-0.150792	0.619055	0.951085
SmUMH9_0690	8	3	1062.12	3571.41	0.991982	-0.0116137	0.983287	0.995474
SmUMH9_0691	4	1	4134.64	4763.32	0.790205	-0.339702	0.444162	0.880376
SmUMH9_0692	38	12	28134.8	27783.9	0.798609	-0.324439	0.133763	0.638135
SmUMH9_0693	9	3	4770.58	4856.41	1.1532	0.205643	0.629194	0.951085
SmUMH9_0694	1	1	414.724	112.165	0.170959	-2.54828	0.0309379	0.287976
SmUMH9_0696	13	5	13446.7	13453	0.850187	-0.234147	0.560984	0.935661
SmUMH9_0697	43	12	24051.7	29088	0.898407	-0.154558	0.49056	0.900715
SmUMH9_0698	13	4	10410.7	6755.97	0.597984	-0.74182	0.0599004	0.429279
SmUMH9_0699	6	2	12566.3	15675	0.652221	-0.616568	0.153436	0.668264
SmUMH9_0700	13	4	6984.43	6229.14	0.822914	-0.281187	0.430761	0.876955
SmUMH9_0701	22	6	21936.8	41659	0.819588	-0.287029	0.325096	0.837978
SmUMH9_0702	6	2	13468.6	16903.3	0.974663	-0.0370242	0.91238	0.99114
SmUMH9_0703	3	1	6109.82	9047.05	1.23711	0.306972	0.573752	0.939928
SmUMH9_0704	31	11	29124.1	34777.8	0.862566	-0.213293	0.330971	0.842974
SmUMH9_0705	18	5	15061.8	12472.2	0.57797	-0.790934	0.0222242	0.235187
SmUMH9_0706	73	24	61282.8	82722.1	0.993356	-0.00961781	0.946536	0.992589
SmUMH9_0707	6	2	9571.96	8843.21	0.658018	-0.603802	0.0997136	0.556283
SmUMH9_0708	23	7	15221.2	13100.5	1.0189	0.0270148	0.924208	0.991328
SmUMH9_0709	13	4	11010.5	14047.2	0.8976	-0.155855	0.61867	0.951085
SmUMH9_0710	27	7	20095.3	27027.5	1.15736	0.210833	0.328461	0.839961
SmUMH9_0711	20	6	3921.62	6203.62	0.943694	-0.0836086	0.82541	0.982474
SmUMH9_0712	23	8	3297.46	7631.97	1.06084	0.0852073	0.823001	0.982474
SmUMH9_0713	7	2	556.528	883.158	0.938583	-0.0914435	0.905915	0.990404
SmUMH9_0714	10	3	1472.09	2013.96	1.33982	0.422035	0.474061	0.892858
SmUMH9_0715	14	4	5487.02	10295.5	1.33629	0.418231	0.217154	0.748874
SmUMH9_0716	16	5	7595.91	10986.4	1.18908	0.24985	0.429394	0.876723
SmUMH9_0717	4	4	942.498	1627.82	1.48649	0.571911	0.326163	0.838303
SmUMH9_0718	12	4	4794.31	6699.5	1.16725	0.22312	0.564339	0.935661
SmUMH9_0719	24	8	12285.3	15842.9	0.829996	-0.268824	0.382292	0.858397
SmUMH9_0720	10	2	8182.24	8327.28	0.839286	-0.252766	0.448554	0.880376
SmUMH9_0721	10	3	5461.33	7213.64	1.12647	0.171807	0.66165	0.958006
SmUMH9_0722	19	6	13222.3	25778.8	0.850004	-0.234458	0.429266	0.876723
SmUMH9_0723	11	3	1701.17	1391.02	0.536664	-0.897909	0.0831187	0.523655
SmUMH9_0724	11	5	4974.74	7901.8	1.00271	0.00390314	0.99155	0.997122
SmUMH9_0725	15	7	11869	16125.9	0.989218	-0.0156397	0.955095	0.992589
SmUMH9_0726	2	1	2808.2	2418.65	1.01312	0.0188104	0.973396	0.995474
SmUMH9_0728	27	8	30045.8	39123.7	1.22097	0.288025	0.154207	0.669318
SmUMH9_0729	18	5	10973.1	14560.2	1.00288	0.00414558	0.989722	0.996029
SmUMH9_0730	5	1	6832.58	6442.03	0.850007	-0.234454	0.578579	0.940246
SmUMH9_0731	11	4	12657.7	12128.6	0.66724	-0.583721	0.10662	0.571565
SmUMH9_0733	9	5	4111.62	3454.51	0.553281	-0.853917	0.0710614	0.487923
SmUMH9_0734	50	17	31842.4	37731	0.879856	-0.184661	0.290943	0.808284
SmUMH9_0735	7	2	2276.05	2841.15	1.22234	0.289644	0.55775	0.93284
SmUMH9_0736	12	6	5829.65	5812.71	0.899856	-0.152234	0.703131	0.958483
SmUMH9_0737	19	7	16405.9	17669	1.0224	0.0319615	0.899604	0.989445
SmUMH9_0738	2	2	1681.9	709.618	0.640009	-0.643835	0.539021	0.929535
SmUMH9_0739	16	6	13093	32490.4	0.642886	-0.637364	0.0419339	0.345559
SmUMH9_0740	22	5	29696	48220.5	0.886235	-0.174238	0.531697	0.923765
SmUMH9_0741	27	7	24139.7	34495.1	0.932578	-0.100703	0.65445	0.958006
SmUMH9_0742	20	6	10618	10708.1	0.758796	-0.398217	0.221088	0.755232
SmUMH9_0743	80	25	39002	50794.2	1.06521	0.0911355	0.527399	0.921097
SmUMH9_0744	21	7	3546.8	7307.78	1.00766	0.0110055	0.977672	0.995474
SmUMH9_0745	49	18	13103.3	32152.4	1.25944	0.332783	0.103835	0.563967
SmUMH9_0746	10	4	1877.08	2844.64	1.15396	0.206599	0.622758	0.951085
SmUMH9_0747	21	8	4834.2	5263.07	1.0545	0.0765603	0.816743	0.982474
SmUMH9_0748	7	3	2973.04	3955.86	1.0581	0.0814811	0.853324	0.986876
SmUMH9_0749	30	7	19705.7	16141	0.746199	-0.422368	0.0763745	0.500149
SmUMH9_0750	10	4	6880.28	11095.8	1.20344	0.267169	0.562189	0.935661
SmUMH9_0751	22	5	13143.1	11831.7	0.726856	-0.460258	0.132742	0.636368
SmUMH9_0752	9	2	3985.48	5193.7	1.14613	0.196777	0.62634	0.951085
SmUMH9_0753	6	3	4216.95	3358.94	0.848199	-0.237525	0.700404	0.958483
SmUMH9_0754	9	4	4524.06	6448.2	0.935192	-0.0966661	0.830283	0.982474
SmUMH9_0755	20	6	4408.58	4353.34	0.75838	-0.399008	0.185968	0.71363
SmUMH9_0756	5	2	1295.2	1137.89	1.44736	0.533427	0.347469	0.843648
SmUMH9_0758	1	1	130.539	120.145	0.852224	-0.230695	0.845698	0.986528
SmUMH9_0759	4	1	1498.58	2038.64	0.950218	-0.0736698	0.89849	0.989445
SmUMH9_0760	2	2	159.846	45.8302	0.118985	-3.07115	0.099348	0.556283
SmUMH9_0761	22	6	4037.62	8908.04	0.887756	-0.171766	0.608818	0.950243
SmUMH9_0762	3	1	753.316	1735.52	0.777253	-0.363545	0.668357	0.958006
SmUMH9_0763	11	4	2862.03	3465.93	1.06968	0.0971742	0.81588	0.982474
SmUMH9_0764	21	6	3801.91	7261.26	1.34758	0.43037	0.180328	0.707964
SmUMH9_0765	24	9	7240.78	11546	1.12872	0.174691	0.548979	0.930097
SmUMH9_0766	11	4	5798.95	8766.6	1.2576	0.330677	0.347138	0.843648
SmUMH9_0767	18	6	8973.93	11861.5	1.13009	0.176439	0.58478	0.941036
SmUMH9_0768	10	4	8266.57	11855	1.21558	0.28165	0.451977	0.882462
SmUMH9_0770	29	11	5082.24	7968.34	1.11057	0.151301	0.580241	0.940246
SmUMH9_0771	9	4	1364.92	2418.69	1.4469	0.532968	0.309576	0.824332
SmUMH9_0772	6	3	433.343	680.214	1.01134	0.0162671	0.985217	0.996029
SmUMH9_0774	4	2	1756.67	1283.88	0.698447	-0.517778	0.354119	0.847326
SmUMH9_0775	8	4	6195.43	6660.27	0.997316	-0.00387671	0.991619	0.997122
SmUMH9_0776	4	1	3665.8	4790.03	0.91577	-0.126943	0.861172	0.987491
SmUMH9_0777	34	10	24564.5	31956.5	0.979869	-0.0293388	0.879408	0.988558
SmUMH9_0778	3	2	447.1	297.051	0.191011	-2.38827	0.172043	0.702194
SmUMH9_0779	10	3	4074.09	638.043	0.0321991	-4.95684	1.05915e-12	7.62962e-11
SmUMH9_0780	11	5	674.76	1091.81	0.721446	-0.471037	0.364242	0.855779
SmUMH9_0781	4	1	299.766	501.298	0.697697	-0.519327	0.672226	0.958006
SmUMH9_0782	3	1	466.915	1005.42	0.795308	-0.330415	0.779776	0.969373
SmUMH9_0783	9	2	4053.38	6169.15	1.00618	0.00888977	0.983492	0.995474
SmUMH9_0785	7	2	1360.46	2340.28	1.37481	0.459234	0.4609	0.888954
SmUMH9_0786	8	4	900.141	1702.7	1.84352	0.88246	0.15083	0.664961
SmUMH9_0787	10	4	1379.73	2144.93	1.30529	0.38437	0.384497	0.858397
SmUMH9_0788	31	16	6258.9	18108.5	0.885421	-0.175564	0.548921	0.930097
SmUMH9_0789	24	7	12287.7	17850	1.00456	0.00655848	0.978987	0.995474
SmUMH9_0790	4	1	740.822	320.949	0.45681	-1.13034	0.0989467	0.556283
SmUMH9_0791	9	3	2224.55	5181.35	0.74985	-0.415327	0.42669	0.876723
SmUMH9_0792	23	9	9211.32	10758.5	1.01679	0.0240251	0.928271	0.99154
SmUMH9_0793	1	1	1.09999	15.6125	9.71119	3.27965	0.0872401	0.535438
SmUMH9_0794	17	7	1552.49	5198.22	1.20708	0.271523	0.586055	0.941188
SmUMH9_0795	20	8	5855.85	5956.21	0.705153	-0.503991	0.159624	0.678102
SmUMH9_0796	17	6	6264.95	11099.7	0.805172	-0.31263	0.358208	0.849684
SmUMH9_0797	21	7	6379.21	10232.2	1.0463	0.0652938	0.838364	0.985384
SmUMH9_0798	22	9	11411.8	17802.3	0.837571	-0.255716	0.370518	0.858397
SmUMH9_0799	6	2	1082.31	1151.19	0.698005	-0.51869	0.486188	0.897626
SmUMH9_0800	7	2	1019.5	2483.88	1.20732	0.271805	0.651567	0.958006
SmUMH9_0801	11	7	1155.28	2374.42	1.37157	0.455828	0.329269	0.840113
SmUMH9_0802	9	2	3232.92	5325.37	1.20332	0.267026	0.577464	0.940246
SmUMH9_0803	18	6	7626.18	11449.9	1.10543	0.144602	0.680536	0.958006
SmUMH9_0804	23	10	7952.19	12960.6	0.826636	-0.274676	0.369859	0.858397
SmUMH9_0805	14	5	3538.4	5138.77	0.656598	-0.606917	0.164048	0.682494
SmUMH9_0806	3	1	1205.3	2570.36	0.907362	-0.14025	0.902738	0.990147
SmUMH9_0807	15	5	3890.92	5484.53	1.03837	0.0543271	0.88476	0.988558
SmUMH9_0808	5	2	2791.18	3321.8	0.666232	-0.585904	0.329621	0.840113
SmUMH9_0809	75	29	48042.3	77356.6	1.09037	0.124815	0.381876	0.858397
SmUMH9_0810	24	8	11525.5	11339.2	1.00313	0.00451321	0.987153	0.996029
SmUMH9_0811	5	1	2774.98	2379.03	0.83736	-0.256079	0.65786	0.958006
SmUMH9_0812	8	3	1165.39	829.568	0.886071	-0.174506	0.754508	0.968351
SmUMH9_0813	8	3	2313.85	3451.72	1.16746	0.223374	0.63934	0.956142
SmUMH9_0814	23	9	5515.85	4014.52	0.550183	-0.862015	0.0125535	0.156671
SmUMH9_0815	11	3	5916.89	14924.6	1.34531	0.427939	0.289652	0.808284
SmUMH9_0816	23	6	14381.8	17690.2	1.07803	0.108394	0.698942	0.958483
SmUMH9_0817	27	10	21045.3	31172.9	1.05973	0.0836996	0.685941	0.958006
SmUMH9_0818	4	1	882.547	4166.7	1.61445	0.691045	0.443947	0.880376
SmUMH9_0820	10	4	3277.68	2280.15	0.504616	-0.986741	0.0457951	0.365826
SmUMH9_0821	8	2	2200.79	1481.95	0.404276	-1.30659	0.0304756	0.285041
SmUMH9_0822	17	6	11175.1	9878.4	0.755958	-0.403622	0.245909	0.777294
SmUMH9_0823	7	3	752.16	1264.68	0.88655	-0.173727	0.820644	0.982474
SmUMH9_0824	19	9	8963.41	11767.8	1.01986	0.0283768	0.924071	0.991328
SmUMH9_0825	1	1	746.085	759.065	1.30832	0.387715	0.643331	0.958006
SmUMH9_0826	6	2	3191.71	3347.15	1.14267	0.192409	0.728036	0.963187
SmUMH9_0827	17	6	2837.77	5257.78	1.46095	0.546907	0.166203	0.688235
SmUMH9_0828	9	5	1429.42	3123.13	1.53716	0.620271	0.208943	0.742657
SmUMH9_0829	4	3	676.066	937.762	1.28006	0.356208	0.601533	0.948258
SmUMH9_0830	6	3	2114.78	2855.44	1.26523	0.3394	0.490815	0.900715
SmUMH9_0831	12	4	5326.32	10491.4	1.06799	0.0949024	0.77061	0.969373
SmUMH9_0832	13	4	9737.95	11358.4	0.657996	-0.603849	0.0886813	0.537694
SmUMH9_0834	13	5	5080.55	7169.41	1.18342	0.24296	0.508901	0.909298
SmUMH9_0835	17	7	4905.64	6436.32	1.21853	0.285142	0.402554	0.866864
SmUMH9_0836	10	4	2473.42	3659.66	1.33349	0.415209	0.33986	0.843648
SmUMH9_0837	8	3	1808.09	3953.03	1.03138	0.0445779	0.923006	0.991328
SmUMH9_0838	8	4	1334.25	1613.34	0.896205	-0.1581	0.780879	0.969373
SmUMH9_0839	9	5	3758.68	8100.32	1.15812	0.211789	0.672052	0.958006
SmUMH9_0840	4	2	1477.99	2317.97	2.0151	1.01085	0.136139	0.641938
SmUMH9_0841	12	4	14874.8	22099.5	1.02739	0.0389865	0.905359	0.990404
SmUMH9_0842	8	3	5889.9	8259.75	1.27591	0.351524	0.477013	0.892858
SmUMH9_0843	53	17	41100.6	72656.7	1.0392	0.055467	0.73828	0.964275
SmUMH9_0844	69	21	54849.6	71694.6	1.17143	0.228277	0.0804698	0.513855
SmUMH9_0845	21	6	7612.93	12819.4	1.09358	0.129065	0.656228	0.958006
SmUMH9_0846	13	5	3894.63	5426.46	1.24631	0.317657	0.364806	0.855779
SmUMH9_0847	1	1	30.748	26.5089	0.0888988	-3.49169	0.0643962	0.451984
SmUMH9_0848	13	3	3722.04	3631.81	0.606775	-0.720766	0.0803304	0.513764
SmUMH9_0849	16	5	5796.32	10129.2	0.958103	-0.0617468	0.858881	0.987491
SmUMH9_0851	4	1	1.89252	8.59557	2.31877	1.21336	0.14315	0.653808
SmUMH9_0852	25	9	8252.11	12144.8	0.888836	-0.17001	0.524907	0.920979
SmUMH9_0853	3	1	3980.96	4415.99	0.551672	-0.858117	0.18767	0.716515
SmUMH9_0854	11	6	6857.83	7208.45	1.01241	0.0177973	0.95575	0.992589
SmUMH9_0855	39	11	34181	32415	0.891565	-0.165588	0.386239	0.858397
SmUMH9_0856	49	17	48272.6	56948	0.832051	-0.265256	0.149127	0.662465
SmUMH9_0857	23	7	23600.7	52636.4	1.36372	0.447544	0.0322292	0.295387
SmUMH9_0858	13	7	10413.2	7871.47	0.623369	-0.681842	0.0881408	0.536953
SmUMH9_0859	6	2	964.791	155.063	0.422183	-1.24406	0.0714362	0.488539
SmUMH9_0860	17	7	11289.6	32603.7	1.6517	0.723953	0.0241613	0.245224
SmUMH9_0861	41	11	56367.9	371290	1.98835	0.991571	8.57133e-09	4.04527e-07
SmUMH9_0862	111	31	95065.7	365035	1.8998	0.925849	5.9952e-14	5.02374e-12
SmUMH9_0863	28	7	17264.2	33278	1.22643	0.29446	0.225812	0.755951
SmUMH9_0864	3	2	1105.36	1054.28	0.785493	-0.348329	0.693564	0.958006
SmUMH9_0865	24	9	9016.46	48429.6	1.20657	0.270912	0.486196	0.897626
SmUMH9_0866	3	2	1583.51	2412.81	1.75051	0.807773	0.148831	0.662465
SmUMH9_0867	5	3	146.945	369.142	1.31937	0.399847	0.699366	0.958483
SmUMH9_0868	5	2	922.233	1205.69	1.21807	0.284596	0.649979	0.958006
SmUMH9_0869	4	2	1226.06	1068.02	0.161094	-2.63403	0.120296	0.603095
SmUMH9_0870	11	4	3818.57	4981.3	0.958563	-0.0610547	0.909828	0.99114
SmUMH9_0871	12	4	6879.68	23508.5	1.03259	0.0462733	0.914496	0.99114
SmUMH9_0872	5	3	1843.91	3132.5	0.812984	-0.298701	0.711654	0.959614
SmUMH9_0873	3	2	1107.44	1628.28	1.53077	0.614257	0.501719	0.907264
SmUMH9_0874	5	2	4542.45	11867.1	1.58051	0.660387	0.179422	0.707964
SmUMH9_0875	1	1	1216.72	1277.73	1.41537	0.50118	0.744036	0.966739
SmUMH9_0876	40	13	29435.6	37101.5	0.973645	-0.0385319	0.830818	0.982474
SmUMH9_0877	21	8	13692.2	22221.5	0.752004	-0.411187	0.145318	0.655698
SmUMH9_0878	5	2	1235.72	661.898	0.408756	-1.29069	0.108609	0.576162
SmUMH9_0879	4	2	723.248	666.941	1.04463	0.062988	0.94614	0.992589
SmUMH9_0880	4	2	883.014	905.359	0.858356	-0.220353	0.827864	0.982474
SmUMH9_0881	8	3	1947.62	1710.46	0.788619	-0.342599	0.467772	0.891658
SmUMH9_0882	7	3	3051.24	2353.11	0.552657	-0.855543	0.231715	0.758104
SmUMH9_0883	32	12	13234.8	15811.8	0.887971	-0.171415	0.448989	0.880376
SmUMH9_0884	14	5	8238.91	9479.86	1.0827	0.114629	0.740785	0.96548
SmUMH9_0885	13	4	4492.66	4668.62	0.843845	-0.24495	0.580047	0.940246
SmUMH9_0886	13	5	3592.03	4209.89	0.642234	-0.63883	0.136174	0.641938
SmUMH9_0887	16	5	6371.42	7652.3	1.0641	0.08963	0.780586	0.969373
SmUMH9_0888	8	3	6608.48	7298.97	1.02702	0.0384631	0.915789	0.99114
SmUMH9_0889	9	3	3301.25	3539.4	0.928945	-0.106334	0.819822	0.982474
SmUMH9_0890	8	3	1548.79	2690.12	1.35286	0.436007	0.448326	0.880376
SmUMH9_0892	11	5	2316.52	2381.77	0.710449	-0.493197	0.380001	0.858397
SmUMH9_0893	11	3	2321.96	3590.68	0.46013	-1.11989	0.0957844	0.549631
SmUMH9_0894	18	7	8960.14	11943.3	0.994885	-0.0073979	0.980392	0.995474
SmUMH9_0895	19	10	9339.51	12725.3	1.03073	0.0436724	0.892001	0.989445
SmUMH9_0896	50	16	21025.5	22774.6	0.833096	-0.263445	0.168464	0.6931
SmUMH9_0897	25	9	16808.3	26511.3	1.47719	0.562858	0.0139909	0.170976
SmUMH9_0898	22	13	3468.06	2712.45	0.453706	-1.14017	0.00518555	0.0803467
SmUMH9_0899	8	4	770.086	794.536	0.554794	-0.849977	0.249207	0.780241
SmUMH9_0900	2	1	327.255	560.213	1.56802	0.648945	0.455314	0.885723
SmUMH9_0901	13	5	2094.25	2333.71	0.761527	-0.393032	0.42863	0.876723
SmUMH9_0902	39	13	10712.5	15749	1.10727	0.147004	0.496122	0.904162
SmUMH9_0903	12	5	5413.51	5931.65	1.28327	0.35982	0.371356	0.858397
SmUMH9_0904	9	3	1155	2268.55	1.13358	0.180883	0.753283	0.968351
SmUMH9_0905	13	7	7644.01	13226.2	1.3719	0.456176	0.198077	0.733446
SmUMH9_0906	8	3	3622.98	4443.68	0.6091	-0.715249	0.185493	0.713019
SmUMH9_0907	16	4	13278.1	17191.9	0.931552	-0.102292	0.747304	0.966739
SmUMH9_0908	8	3	4100.47	4936.5	0.638934	-0.646261	0.172723	0.702596
SmUMH9_0909	7	3	1685.03	2844.21	1.29275	0.370443	0.56539	0.935661
SmUMH9_0910	17	8	12377.2	12729.3	0.729391	-0.455235	0.161176	0.680761
SmUMH9_0911	30	10	19374.2	24787.6	1.01851	0.026459	0.904994	0.990404
SmUMH9_0912	16	5	5867.27	1279.6	0.544375	-0.877329	0.0337313	0.305068
SmUMH9_0913	7	4	6353.68	610.267	0.101951	-3.29405	0.000102645	0.00273675
SmUMH9_0914	9	5	985.909	1333.14	0.0266182	-5.23145	8.27937e-10	4.41068e-08
SmUMH9_0915	1	1	8.32557	0	0.0375256	-4.73598	0.0438999	0.357645
SmUMH9_0916	33	15	15501.2	2805.93	0.0262723	-5.25031	0	0
SmUMH9_0917	7	4	4510.07	1195.03	0.154792	-2.69159	0.000687655	0.015099
SmUMH9_0918	42	20	29066.5	2948.29	0.0326045	-4.93879	0	0
SmUMH9_0919	6	4	2222.76	121.665	0.00379495	-8.0417	0	0
SmUMH9_0921	36	15	32876	12693.9	0.130462	-2.9383	0	0
SmUMH9_0922	26	13	17566.7	3899.47	0.122092	-3.03396	1.0989e-12	7.77945e-11
SmUMH9_0923	13	7	4960.78	2777.8	0.350899	-1.51087	0.00801614	0.11376
SmUMH9_0924	9	5	1615.66	21.2844	0.035747	-4.80603	5.56025e-10	3.004e-08
SmUMH9_0925	21	11	17546.6	2861.66	0.0603932	-4.04947	0	0
SmUMH9_0926	38	16	30877.6	5741.21	0.260252	-1.94202	6.54565e-12	4.33491e-10
SmUMH9_0927	42	19	51771.8	8459.55	0.150466	-2.73249	0	0
SmUMH9_0928	51	16	43341.5	58716.9	1.04344	0.0613521	0.735924	0.964275
SmUMH9_0929	55	21	38624.7	68499.9	1.23624	0.305961	0.0912357	0.544497
SmUMH9_0930	61	20	78603.8	135255	1.26284	0.336677	0.0354882	0.312457
SmUMH9_0931	21	9	31889.5	36213	0.928739	-0.106655	0.606128	0.950243
SmUMH9_0932	41	12	39132.5	49910.7	1.23624	0.305964	0.158991	0.677552
SmUMH9_0933	19	8	7566.24	383.254	0.018787	-5.73412	0	0
SmUMH9_0934	8	3	14464.9	3573.72	0.0918794	-3.44411	0.000225373	0.00571224
SmUMH9_0935	2	2	1110.63	1.94179	0.00579986	-7.42977	4.21181e-05	0.00120935
SmUMH9_0936	6	2	65.0913	21.8171	0.755625	-0.404257	0.630285	0.951085
SmUMH9_0937	18	13	15895.4	560.269	0.0347139	-4.84834	0	0
SmUMH9_0938	21	14	3824.37	217.161	0.00986859	-6.66294	0	0
SmUMH9_0939	8	7	2478.01	13.7717	0.00867612	-6.84873	0	0
SmUMH9_0940	7	3	69.9495	286.628	0.110144	-3.18254	0.00150572	0.027975
SmUMH9_0941	9	4	9890.39	9473.31	1.01707	0.0244247	0.94901	0.992589
SmUMH9_0942	5	2	3926.62	7170.87	1.55241	0.634507	0.273539	0.799396
SmUMH9_0943	2	1	1.5196	8.72034	3.09471	1.62981	0.0372719	0.322019
SmUMH9_0944	10	3	5792.53	5061.49	0.94399	-0.0831567	0.827273	0.982474
SmUMH9_0945	10	4	8235.75	9653.28	1.01386	0.0198597	0.957952	0.992749
SmUMH9_0946	12	6	2320.89	4213.42	0.919617	-0.120895	0.781509	0.969742
SmUMH9_0947	10	4	3217.15	4482.4	1.27285	0.348066	0.374469	0.858397
SmUMH9_0948	7	3	1772.5	1536.34	0.791343	-0.337624	0.568461	0.93665
SmUMH9_0949	10	3	10670.1	11573.8	0.423489	-1.2396	0.000990044	0.0199271
SmUMH9_0950	7	2	1321.17	1875.43	0.9234	-0.114972	0.870224	0.988558
SmUMH9_0951	5	2	3719.84	3732.57	0.757558	-0.400572	0.449567	0.880376
SmUMH9_0952	26	8	6566.65	10240.7	1.11805	0.160981	0.566031	0.935661
SmUMH9_0953	1	1	217.763	160.432	1.11513	0.157206	0.914129	0.99114
SmUMH9_0954	14	5	2244.03	3328.97	0.972571	-0.0401243	0.935091	0.992582
SmUMH9_0955	2	1	146.496	907.165	4.4793	2.16327	0.0506794	0.391882
SmUMH9_0956	7	5	1599.52	2428.42	0.862573	-0.213282	0.739244	0.964275
SmUMH9_0957	9	3	2012.16	3320.22	0.961072	-0.0572835	0.898266	0.989445
SmUMH9_0958	15	6	3702.5	9392.98	1.35928	0.442841	0.20532	0.739394
SmUMH9_0959	6	4	1239.62	1244.19	0.383835	-1.38144	0.042888	0.350793
SmUMH9_0960	14	6	5372.81	7638.69	1.04718	0.0665129	0.842313	0.9859
SmUMH9_0961	26	9	17121.9	21399.3	0.918499	-0.12265	0.623695	0.951085
SmUMH9_0962	8	3	5250.16	5181.49	0.779406	-0.359554	0.379333	0.858397
SmUMH9_0963	14	4	6368.46	4695.06	0.892264	-0.164458	0.662221	0.958006
SmUMH9_0964	8	5	3824.08	5528.51	0.84424	-0.244275	0.615431	0.950343
SmUMH9_0965	20	8	17935.6	22594.7	0.988912	-0.0160853	0.950585	0.992589
SmUMH9_0967	3	2	1966.63	3277.54	1.20702	0.271454	0.643699	0.958006
SmUMH9_0968	2	1	227.042	251.077	0.583975	-0.776022	0.501801	0.907264
SmUMH9_0969	46	16	22894.5	25195.2	0.87304	-0.19588	0.30651	0.822684
SmUMH9_0970	22	7	9140.17	8677.64	0.690502	-0.534283	0.106629	0.571565
SmUMH9_0971	6	4	1243.54	1540.95	0.930844	-0.103389	0.884549	0.988558
SmUMH9_0972	10	4	3262.53	4637.02	0.741134	-0.432193	0.312873	0.829035
SmUMH9_0973	9	4	3245.09	9045.36	0.9626	-0.0549916	0.918449	0.99114
SmUMH9_0974	8	3	1915.8	26503	1.76611	0.820578	0.222167	0.755772
SmUMH9_0975	5	3	1430.93	1870.82	1.23994	0.31027	0.558705	0.933677
SmUMH9_0976	11	5	2368.46	2004.83	0.680098	-0.556186	0.306892	0.822684
SmUMH9_0977	6	3	880.096	1897.18	0.232231	-2.10637	0.0814706	0.515437
SmUMH9_0978	15	5	5851.31	15127	0.810293	-0.303484	0.424504	0.876723
SmUMH9_0979	8	3	5757.77	8159.99	0.988754	-0.0163166	0.966891	0.994539
SmUMH9_0980	12	5	2720.05	5079.6	0.667558	-0.583035	0.166276	0.688235
SmUMH9_0981	2	1	418.706	165.717	0.748964	-0.417031	0.771327	0.969373
SmUMH9_0982	9	5	3262.81	3815.09	1.11159	0.152625	0.728223	0.963187
SmUMH9_0983	31	8	22713.5	37603.6	1.2201	0.286994	0.163855	0.682494
SmUMH9_0984	7	3	3634.68	3828.46	0.93337	-0.0994791	0.851664	0.986876
SmUMH9_0986	4	2	662.377	730.369	1.34339	0.42588	0.517206	0.914184
SmUMH9_0987	8	3	1167.18	1805.36	0.531453	-0.911986	0.161652	0.680761
SmUMH9_0988	3	2	516.201	547.112	1.66252	0.733372	0.300993	0.816778
SmUMH9_0989	7	2	2170.93	2711.04	0.930488	-0.10394	0.840597	0.985876
SmUMH9_0990	30	13	14093.8	26636.9	1.22019	0.287101	0.229452	0.755951
SmUMH9_0991	33	14	14595.2	22944.7	1.10639	0.145864	0.552553	0.930097
SmUMH9_0992	13	7	15812	38058	1.53779	0.620856	0.0466013	0.370303
SmUMH9_0993	18	7	9306.63	14772.1	1.32997	0.41139	0.217759	0.748874
SmUMH9_0994	13	5	6919.29	6156.47	0.804182	-0.314406	0.344322	0.843648
SmUMH9_0995	4	1	3546.41	4324.32	0.543851	-0.878717	0.114043	0.589006
SmUMH9_0996	4	2	1013.74	1102.45	1.12369	0.168248	0.83469	0.984273
SmUMH9_0998	4	1	2010.19	1269.67	0.479424	-1.06063	0.147879	0.66102
SmUMH9_0999	6	2	2523.81	2821.39	1.01706	0.0244037	0.968447	0.995355
SmUMH9_1000	59	19	38150.7	57200	0.983658	-0.0237707	0.885644	0.988558
SmUMH9_1001	23	10	14398	22484	0.992997	-0.0101388	0.971418	0.995474
SmUMH9_1002	22	8	12935.4	14504.2	0.881976	-0.181189	0.551882	0.930097
SmUMH9_1003	8	4	5214.65	9489.15	0.978447	-0.0314337	0.950977	0.992589
SmUMH9_1004	4	1	1049	1332.23	1.03027	0.0430184	0.954504	0.992589
SmUMH9_1005	16	5	10584.4	10254.9	0.888975	-0.169785	0.658962	0.958006
SmUMH9_1006	1	1	394.974	307.636	0.45267	-1.14347	0.400327	0.865583
SmUMH9_1007	3	1	1229.48	613.89	0.0944673	-3.40404	0.00891036	0.121548
SmUMH9_1008	15	5	12311.2	12199.8	0.815474	-0.294289	0.323665	0.836353
SmUMH9_1009	24	8	16469.9	18410.1	0.826063	-0.275676	0.345434	0.843648
SmUMH9_1010	14	4	14330.1	15325.6	0.990269	-0.0141072	0.965398	0.994212
SmUMH9_1011	11	5	8276.39	9897.96	0.737235	-0.439804	0.236422	0.76514
SmUMH9_1012	12	4	12671.8	12023.4	0.984767	-0.0221461	0.93761	0.992589
SmUMH9_1013	12	5	3521.13	3474.04	0.89557	-0.159122	0.738199	0.964275
SmUMH9_1014	3	1	4.84216	13.1852	1.77858	0.830727	0.348804	0.843648
SmUMH9_1015	9	2	1826.25	2641.76	1.50756	0.592216	0.308352	0.823758
SmUMH9_1016	4	1	850.448	477.905	1.06867	0.0958228	0.889993	0.989445
SmUMH9_1017	25	9	14148.9	17016.8	0.923013	-0.115576	0.720944	0.960791
SmUMH9_1019	6	3	3923.65	20634.5	1.93917	0.955438	0.0371165	0.32152
SmUMH9_1020	34	11	17108.7	18409.6	0.918805	-0.122169	0.567746	0.936211
SmUMH9_1021	14	5	6666.01	7873.29	0.814978	-0.295167	0.369767	0.858397
SmUMH9_1022	6	3	1559.32	2377.61	0.662798	-0.593358	0.351545	0.845764
SmUMH9_1023	9	3	1702.26	1833.26	0.902767	-0.147574	0.774472	0.969373
SmUMH9_1024	17	8	3004.82	4704.18	1.31987	0.400396	0.221065	0.755232
SmUMH9_1025	13	7	3860.23	7886.99	1.47886	0.564486	0.133142	0.637159
SmUMH9_1026	7	3	1026.66	2126.3	0.881577	-0.181842	0.720092	0.960602
SmUMH9_1027	4	2	1059.21	985.351	0.450415	-1.15067	0.137804	0.643134
SmUMH9_1028	7	5	4319.01	5280.41	1.05519	0.0774988	0.862822	0.987491
SmUMH9_1029	11	5	3575.9	3803.59	0.780909	-0.356774	0.444525	0.880376
SmUMH9_1030	17	4	7066.15	9245.91	1.0339	0.04809	0.885091	0.988558
SmUMH9_1031	9	4	2124.97	3522.12	0.683525	-0.548933	0.401865	0.866638
SmUMH9_1032	19	8	6265.03	13645.3	1.32239	0.403144	0.254163	0.780241
SmUMH9_1033	15	5	5520.02	9940.13	0.829616	-0.269484	0.529773	0.922888
SmUMH9_1035	9	3	1584	1570.92	0.242405	-2.04451	0.00107436	0.0214141
SmUMH9_1036	16	7	940.586	2996.81	1.1711	0.227859	0.62319	0.951085
SmUMH9_1037	13	5	1789.57	2569.62	0.669477	-0.578894	0.24694	0.778536
SmUMH9_1038	3	2	347.534	204.787	0.0516352	-4.2755	0.000444803	0.0106805
SmUMH9_1039	6	5	2392.04	543.757	0.0730067	-3.77583	4.6247e-05	0.00131868
SmUMH9_1040	5	1	6.03289	2.18033	0.503416	-0.990178	0.318558	0.835956
SmUMH9_1042	11	5	5009.39	3298.76	0.515213	-0.95676	0.0574561	0.417548
SmUMH9_1044	8	3	3788.7	5020.68	0.951162	-0.0722374	0.883652	0.988558
SmUMH9_1045	15	6	19638	23199.1	1.16335	0.218289	0.382621	0.858397
SmUMH9_1047	29	12	23716.8	39581	0.684057	-0.547812	0.0472552	0.374575
SmUMH9_1048	12	5	9316.06	9598.46	0.642817	-0.637519	0.143604	0.653828
SmUMH9_1049	33	12	29942.7	46475.5	0.873173	-0.195661	0.345969	0.843648
SmUMH9_1050	31	10	14620.7	15179.3	0.998755	-0.00179763	0.994416	0.997122
SmUMH9_1051	15	8	8853.37	12193.2	1.14806	0.199203	0.49272	0.901965
SmUMH9_1052	23	11	5064.92	3413.89	0.311719	-1.68168	8.63641e-06	0.000266625
SmUMH9_1056	28	11	12552.6	13186.5	0.642025	-0.639299	0.0234818	0.242521
SmUMH9_1059	23	10	15159.3	23675.4	1.04331	0.0611666	0.823795	0.982474
SmUMH9_1060	8	2	6765.03	8308.17	1.27828	0.354203	0.394971	0.862708
SmUMH9_1061	1	1	428.628	155.666	0.0367971	-4.76427	0.0656838	0.458669
SmUMH9_1062	8	3	10741.8	8898.95	0.7157	-0.482573	0.19264	0.724522
SmUMH9_1065	19	8	17010.3	31170.1	1.34832	0.43116	0.117713	0.596705
SmUMH9_1066	11	5	8393.22	7297.13	0.58407	-0.775788	0.150648	0.664961
SmUMH9_1067	1	1	298.655	160.809	0.145141	-2.78448	0.249577	0.780241
SmUMH9_1070	3	1	10.2273	5.13961	0.459502	-1.12186	0.286063	0.804822
SmUMH9_1071	18	9	7605.41	19505.5	1.02359	0.0336427	0.920048	0.991328
SmUMH9_1072	4	3	2274.06	1673.6	1.24298	0.313805	0.749847	0.967403
SmUMH9_1073	1	1	1052.88	1069.87	1.81919	0.863294	0.30916	0.823758
SmUMH9_1074	13	7	4980.83	4040.79	0.492657	-1.02135	0.0369238	0.320527
SmUMH9_1075	79	21	44423.5	65664.7	1.12181	0.16583	0.256711	0.780241
SmUMH9_1076	3	1	1471.08	943.212	1.02018	0.0288275	0.970559	0.995474
SmUMH9_1077	23	6	20759.5	27711.4	0.990302	-0.0140602	0.951312	0.992589
SmUMH9_1078	46	15	26500.3	36052	1.2059	0.270111	0.139692	0.64592
SmUMH9_1079	4	2	1723.14	2719.27	0.533634	-0.906079	0.163742	0.682494
SmUMH9_1080	63	20	29354.1	45847.3	0.81633	-0.292775	0.118483	0.597563
SmUMH9_1081	1	1	803.878	392.944	0.993895	-0.00883403	0.991361	0.997122
SmUMH9_1082	10	5	1004.56	1719.03	1.27539	0.350939	0.506248	0.9089
SmUMH9_1083	9	5	2046.58	2939.94	0.651642	-0.617847	0.313264	0.829311
SmUMH9_1084	7	3	1553.93	2478.49	0.879667	-0.18497	0.772721	0.969373
SmUMH9_1085	16	5	6596	8237.24	0.818998	-0.288068	0.391984	0.860067
SmUMH9_1087	17	6	5746.64	7585.13	0.807178	-0.309041	0.388054	0.860067
SmUMH9_1088	20	7	8691.36	9075.06	0.973345	-0.0389773	0.893688	0.989445
SmUMH9_1089	12	7	8945.08	8718.4	0.655823	-0.608622	0.0986851	0.556283
SmUMH9_1090	10	3	5494.38	4701.35	0.496614	-1.0098	0.0228972	0.238881
SmUMH9_1091	13	4	7431.52	9265.81	1.00573	0.00824539	0.979233	0.995474
SmUMH9_1092	10	4	1905.22	2192.39	0.400369	-1.3206	0.0312899	0.290014
SmUMH9_1093	12	5	3654.35	12511.9	1.11864	0.161745	0.714555	0.959614
SmUMH9_1094	7	3	3875.16	2897.97	0.84408	-0.244548	0.627547	0.951085
SmUMH9_1095	14	4	12569.6	30535	1.5507	0.632923	0.041409	0.343332
SmUMH9_1096	10	4	4427.07	2898.59	0.850341	-0.233887	0.551987	0.930097
SmUMH9_1097	4	1	3.60259	3.78549	0.658594	-0.60254	0.443949	0.880376
SmUMH9_1098	17	7	26781.4	32012	1.20285	0.26646	0.284837	0.804776
SmUMH9_1099	8	3	1733.84	2455.1	0.701941	-0.510578	0.389864	0.860067
SmUMH9_1100	7	5	1492.58	71.2786	0.0146859	-6.08942	9.99201e-15	8.91895e-13
SmUMH9_1101	11	3	8198.79	13793.4	1.19428	0.256141	0.490617	0.900715
SmUMH9_1102	12	6	11043.7	12165.9	0.686513	-0.542641	0.113481	0.58758
SmUMH9_1103	45	17	31077	42809.8	1.04467	0.0630541	0.751688	0.967837
SmUMH9_1104	10	3	7684.65	6754.12	0.731671	-0.450733	0.292125	0.808284
SmUMH9_1105	18	7	15815.8	12477.3	0.612618	-0.70694	0.0201388	0.221689
SmUMH9_1106	6	2	2848.38	2681.98	1.34448	0.427053	0.351645	0.845764
SmUMH9_1107	9	3	6013.48	14186.3	1.17895	0.237506	0.626512	0.951085
SmUMH9_1108	6	2	2855.49	3007.29	0.870477	-0.200123	0.759607	0.969373
SmUMH9_1109	11	4	10072.1	12930.8	0.913547	-0.13045	0.762466	0.969373
SmUMH9_1110	32	11	24199.3	37004.1	1.1902	0.2512	0.24385	0.774399
SmUMH9_1111	22	9	20147.3	38842.1	1.32291	0.403714	0.129372	0.62607
SmUMH9_1112	4	1	2953.37	1714.9	0.923872	-0.114235	0.820652	0.982474
SmUMH9_1113	5	1	14.1215	9.50492	0.742134	-0.430248	0.582096	0.940246
SmUMH9_1114	7	3	3398.89	4552.16	0.74937	-0.41625	0.483959	0.896792
SmUMH9_1116	12	5	11938.5	10882.1	0.731616	-0.450841	0.18451	0.712698
SmUMH9_1117	7	2	5633.02	13011.5	1.05261	0.0739701	0.85669	0.986876
SmUMH9_1118	11	6	10447.4	12506.8	0.976655	-0.0340786	0.918769	0.99114
SmUMH9_1119	3	2	1834.15	912.376	0.58928	-0.762975	0.42012	0.876723
SmUMH9_1120	20	7	11187.9	14952.8	1.07293	0.10155	0.69167	0.958006
SmUMH9_1121	31	9	39352.9	49654.3	1.04965	0.0699113	0.708928	0.958981
SmUMH9_1122	47	16	29242.1	44794.8	0.87568	-0.191524	0.346812	0.843648
SmUMH9_1123	35	12	34282	44671.8	0.992767	-0.0104723	0.955226	0.992589
SmUMH9_1124	2	1	3557.71	3002.46	0.815231	-0.294719	0.684361	0.958006
SmUMH9_1125	14	6	10742.2	11571.9	1.00217	0.00313092	0.991955	0.997122
SmUMH9_1126	8	3	3020.4	6729.37	0.81016	-0.303721	0.452583	0.882805
SmUMH9_1127	4	2	1443.96	966.832	0.571805	-0.806405	0.209134	0.742657
SmUMH9_1128	14	7	4115.82	4519.7	0.60174	-0.732788	0.0949396	0.547588
SmUMH9_1129	52	18	21807.9	28948	0.99277	-0.0104688	0.954341	0.992589
SmUMH9_1130	21	7	7035.94	9317.57	0.870018	-0.200883	0.545817	0.930097
SmUMH9_1131	24	8	12473.4	15319.8	0.873776	-0.194664	0.509601	0.909298
SmUMH9_1132	8	2	2426.24	3132.09	0.520984	-0.940689	0.137506	0.643134
SmUMH9_1133	5	3	766.262	1540.16	0.539129	-0.891298	0.343484	0.843648
SmUMH9_1134	7	3	1407.96	1507.99	1.00844	0.0121202	0.982087	0.995474
SmUMH9_1135	4	1	53.7758	51.3963	0.894807	-0.160351	0.868033	0.988558
SmUMH9_1136	9	4	4115.97	3906.95	0.660593	-0.598167	0.171362	0.701506
SmUMH9_1137	14	6	926.777	1295.02	0.59932	-0.738602	0.121621	0.606037
SmUMH9_1138	4	1	1761.48	1897.09	0.607777	-0.718386	0.264198	0.789517
SmUMH9_1139	16	5	4152.06	3707.82	0.92704	-0.109296	0.754682	0.968351
SmUMH9_1140	13	3	6701.42	5223.48	0.933572	-0.0991668	0.789726	0.973927
SmUMH9_1141	11	4	8301.3	8845.27	1.02602	0.0370645	0.92448	0.991328
SmUMH9_1143	11	5	9371.42	8988.11	0.760482	-0.395013	0.207081	0.74065
SmUMH9_1144	45	13	40218.3	50064.6	0.844758	-0.24339	0.141476	0.649959
SmUMH9_1145	6	2	3688.22	4012.76	0.759615	-0.396659	0.418032	0.875519
SmUMH9_1146	6	4	4251.83	2781.56	0.678292	-0.560022	0.342563	0.843648
SmUMH9_1147	41	15	15176.5	17331.5	0.840119	-0.251335	0.253686	0.780241
SmUMH9_1148	6	2	4412.6	6670.86	1.11282	0.154221	0.730346	0.963187
SmUMH9_1149	9	4	3479.22	2013.94	0.836292	-0.257921	0.600344	0.948258
SmUMH9_1150	3	1	4900.79	5882.93	1.45449	0.540515	0.222488	0.755951
SmUMH9_1151	5	2	1385.31	907.376	0.438647	-1.18887	0.168986	0.694316
SmUMH9_1152	46	14	16293.7	22582.8	0.765586	-0.385363	0.0753193	0.498808
SmUMH9_1153	7	3	229.298	332.86	1.18759	0.248038	0.638022	0.9551
SmUMH9_1154	17	9	2957.13	5595.36	1.06031	0.0844815	0.846826	0.986682
SmUMH9_1155	10	3	3213.2	6545.99	1.36104	0.444711	0.339928	0.843648
SmUMH9_1156	7	4	3744.88	5254.45	0.610573	-0.711765	0.145486	0.655698
SmUMH9_1157	3	2	1430.09	4842.36	0.334891	-1.57824	0.210739	0.743015
SmUMH9_1159	9	4	2824.09	4049.42	0.869324	-0.202034	0.687123	0.958006
SmUMH9_1160	9	3	3949.62	6754.14	1.23587	0.305532	0.414069	0.872941
SmUMH9_1161	7	2	3769.5	3067.02	0.834882	-0.260356	0.552235	0.930097
SmUMH9_1162	7	2	4083.08	5119.31	0.675531	-0.565907	0.378562	0.858397
SmUMH9_1163	19	7	10591.6	18010.6	0.944778	-0.081953	0.817305	0.982474
SmUMH9_1164	4	3	3597.86	4721.36	0.899309	-0.153111	0.809648	0.980538
SmUMH9_1165	5	3	5871.44	3707.05	0.12266	-3.02726	0.00157351	0.0291028
SmUMH9_1166	44	17	55509	64398.9	0.965881	-0.0500826	0.765898	0.969373
SmUMH9_1172	26	8	22716.8	27664.4	1.02705	0.0385128	0.870678	0.988558
SmUMH9_1173	13	4	8056.21	9710.68	0.70395	-0.506456	0.141783	0.650459
SmUMH9_1174	12	3	7366.16	10925.6	0.998302	-0.00245184	0.994115	0.997122
SmUMH9_1175	10	4	3143.1	4799.44	1.16227	0.21694	0.607912	0.950243
SmUMH9_1176	18	5	10173.1	12085.3	0.931983	-0.101624	0.749632	0.967403
SmUMH9_1178	26	9	19387.3	26312.3	0.988445	-0.016767	0.950808	0.992589
SmUMH9_1179	11	5	6230.8	6826.46	0.749617	-0.415775	0.33203	0.843648
SmUMH9_1180	26	11	13961.7	19036.8	0.598043	-0.741678	0.00585481	0.0891016
SmUMH9_1181	23	9	8284.19	7999.49	0.837882	-0.255181	0.424871	0.876723
SmUMH9_1182	17	6	15491	15086.9	0.717948	-0.478048	0.113756	0.588266
SmUMH9_1183	3	1	3.27136	6.23013	1.73655	0.796222	0.27002	0.795336
SmUMH9_1184	3	1	4.69631	4.91869	0.9214	-0.1181	0.882503	0.988558
SmUMH9_1185	24	8	14506.4	11604.1	0.73681	-0.440635	0.124464	0.613502
SmUMH9_1186	4	1	3925.66	4300.43	0.933287	-0.0996067	0.86351	0.987491
SmUMH9_1187	2	1	2003.2	2162.56	1.41833	0.504195	0.495634	0.904162
SmUMH9_1188	16	6	10824	9866.22	0.909297	-0.137176	0.690999	0.958006
SmUMH9_1190	48	17	42173.4	59001	1.16862	0.22481	0.21768	0.748874
SmUMH9_1191	60	19	56645.1	93068.5	1.30106	0.379687	0.00885516	0.121198
SmUMH9_1192	35	13	32408.3	54729.8	1.14446	0.194669	0.376996	0.858397
SmUMH9_1193	34	12	29170.3	52838.1	1.02837	0.0403566	0.848679	0.986876
SmUMH9_1194	8	3	4214.91	3681.25	1.00769	0.0110532	0.982641	0.995474
SmUMH9_1195	6	4	6855.03	6601.51	0.44473	-1.169	0.0355376	0.312457
SmUMH9_1196	7	3	5672.96	5954.05	0.684282	-0.547338	0.180948	0.707964
SmUMH9_1197	24	10	12269.5	16740.7	0.48505	-1.0438	0.00405837	0.0666547
SmUMH9_1198	2	2	954.335	774.871	1.13718	0.185466	0.862143	0.987491
SmUMH9_1200	3	2	1255.87	1337.77	0.766078	-0.384437	0.736898	0.964275
SmUMH9_1201	1	1	78.0802	312.995	2.83325	1.50246	0.446676	0.880376
SmUMH9_1202	15	4	2742.03	3250.56	1.14029	0.189401	0.650045	0.958006
SmUMH9_1203	5	2	280.898	578.331	0.891932	-0.164994	0.84394	0.98614
SmUMH9_1204	22	7	5487.82	13900.6	1.45402	0.540044	0.100248	0.55775
SmUMH9_1205	36	12	15576.1	17778.8	0.944465	-0.0824305	0.705067	0.958483
SmUMH9_1206	8	2	9762.45	9048.92	0.933584	-0.0991479	0.766865	0.969373
SmUMH9_1207	7	2	3540.07	5390.06	0.672713	-0.571937	0.287762	0.807621
SmUMH9_1208	7	4	5998.55	5166.36	0.944229	-0.0827908	0.862671	0.987491
SmUMH9_1209	28	11	14201.2	18156.4	0.75943	-0.39701	0.144967	0.655546
SmUMH9_1210	6	2	7783.43	5284.16	1.15493	0.207808	0.683449	0.958006
SmUMH9_1211	13	7	6946.92	9307.56	0.997703	-0.003318	0.993131	0.997122
SmUMH9_1212	22	7	26941.2	29486.7	0.939557	-0.0899481	0.685199	0.958006
SmUMH9_1213	3	1	2420.23	2662.72	1.06915	0.096465	0.891976	0.989445
SmUMH9_1214	27	9	11141.8	14406.2	0.915343	-0.127616	0.643371	0.958006
SmUMH9_1215	5	3	1777.94	2643	0.913283	-0.130866	0.81857	0.982474
SmUMH9_1216	16	6	11726.8	12956	1.13928	0.188127	0.553551	0.930097
SmUMH9_1217	2	1	713.503	287.629	0.0478232	-4.38615	0.0173116	0.198976
SmUMH9_1218	14	4	12272.4	13259.3	0.692124	-0.530898	0.0797757	0.512017
SmUMH9_1219	2	1	551.961	802.438	0.456007	-1.13287	0.444443	0.880376
SmUMH9_1220	4	4	4143.02	3342.26	1.40339	0.488918	0.409497	0.869191
SmUMH9_1221	7	4	4062.23	1988.89	0.197361	-2.34109	0.000454165	0.0107291
SmUMH9_1222	5	2	2869.49	2022.5	0.674512	-0.568084	0.467979	0.891658
SmUMH9_1223	18	4	20901	40522	0.97994	-0.029234	0.921724	0.991328
SmUMH9_1224	2	1	69.7508	3.00029	0.0482382	-4.37368	0.00847927	0.117621
SmUMH9_1225	6	3	6729.2	4575.82	0.469535	-1.0907	0.0250196	0.251791
SmUMH9_1228	3	1	1652.9	858.374	0.702554	-0.509319	0.527816	0.921355
SmUMH9_1230	7	5	2750.18	1360.28	0.280849	-1.83213	0.0148947	0.179069
SmUMH9_1231	8	4	6873.05	7250.26	0.348709	-1.51991	0.00123761	0.02397
SmUMH9_1232	1	1	12.0529	11.711	0.113928	-3.13381	0.290634	0.808284
SmUMH9_1235	14	7	6575.09	13792.3	1.29354	0.371319	0.332446	0.843648
SmUMH9_1236	18	9	9942.45	13365.5	1.03157	0.0448378	0.878851	0.988558
SmUMH9_1237	3	1	2109.93	2307	1.06874	0.0959133	0.909375	0.99114
SmUMH9_1238	2	1	76.5939	31.2543	0.398379	-1.32779	0.121566	0.606037
SmUMH9_1239	19	8	11397.5	11990.4	0.759879	-0.396159	0.191298	0.723327
SmUMH9_1240	7	2	3534.23	6637.43	1.53125	0.614714	0.157438	0.674555
SmUMH9_1242	13	5	6150.77	17928.3	1.70739	0.771795	0.0652422	0.456362
SmUMH9_1244	1	1	22.5914	106.765	0.107417	-3.2187	0.433989	0.878416
SmUMH9_1248	4	2	484.064	811.452	0.821345	-0.283939	0.830511	0.982474
SmUMH9_1249	8	4	2797.42	9201.31	0.567078	-0.81838	0.144359	0.655364
SmUMH9_1250	3	1	832.945	2137.97	2.10603	1.07452	0.224717	0.755951
SmUMH9_1251	3	1	403.347	74.1512	0.0942261	-3.40773	0.00251358	0.0441057
SmUMH9_1252	38	16	11799.9	20553.8	0.912762	-0.13169	0.549637	0.930097
SmUMH9_1253	17	6	6257.9	6774	0.741638	-0.431214	0.187938	0.716515
SmUMH9_1254	6	2	502.663	758.001	1.10038	0.138005	0.827993	0.982474
SmUMH9_1257	15	6	17569.1	20956.8	0.706803	-0.500619	0.0837019	0.524702
SmUMH9_1258	6	2	5073.98	3871.93	0.743939	-0.426744	0.391433	0.860067
SmUMH9_1259	13	5	6842.11	7747.42	1.34944	0.432361	0.217633	0.748874
SmUMH9_1260	1	1	246.098	290.229	0.862445	-0.213496	0.862365	0.987491
SmUMH9_1261	10	4	7917.01	8496.28	0.936839	-0.094127	0.785708	0.972308
SmUMH9_1262	46	15	30174.2	35661.3	0.929658	-0.105228	0.614619	0.950269
SmUMH9_1263	7	3	6372.58	7409.44	0.892562	-0.163976	0.672801	0.958006
SmUMH9_1264	4	1	7634.06	21183.7	0.700254	-0.514051	0.335306	0.843648
SmUMH9_1265	15	5	18005.6	248781	1.30818	0.387564	0.375687	0.858397
SmUMH9_1266	4	1	1287.4	9380.82	0.958066	-0.0618025	0.942278	0.992589
SmUMH9_1267	8	4	5710.45	10278.8	1.16935	0.225706	0.643014	0.958006
SmUMH9_1268	3	2	470.22	609.83	1.3232	0.404026	0.713434	0.959614
SmUMH9_1269	4	2	1531.17	2294.25	1.46821	0.55406	0.404975	0.868531
SmUMH9_1270	1	1	2335.08	1539.71	0.476304	-1.07004	0.192613	0.724522
SmUMH9_1271	3	2	2620.49	2205.88	1.47218	0.557957	0.312381	0.828576
SmUMH9_1272	1	1	1229.76	924.588	0.1427	-2.80894	0.204804	0.739394
SmUMH9_1273	9	3	5683.18	7531.31	1.04886	0.0688271	0.878478	0.988558
SmUMH9_1275	2	1	106.605	0	0.00951357	-6.7158	7.59931e-06	0.000238189
SmUMH9_1276	3	1	4.85093	6.75831	0.978772	-0.0309548	0.973127	0.995474
SmUMH9_1278	5	2	4004.21	8148.76	1.42296	0.508895	0.348029	0.843648
SmUMH9_1279	20	10	12617.8	18962	0.970896	-0.0426108	0.902574	0.990147
SmUMH9_1280	25	10	12372.9	17030.9	0.798095	-0.325368	0.248032	0.780241
SmUMH9_1281	11	3	9491.84	7106.57	0.58038	-0.78493	0.0741252	0.495283
SmUMH9_1282	4	2	1667.69	2402.9	0.923366	-0.115025	0.839574	0.985523
SmUMH9_1283	25	8	15864.8	23002.5	0.594693	-0.749783	0.0217223	0.231644
SmUMH9_1284	26	10	18829	51340.5	0.93327	-0.0996343	0.702928	0.958483
SmUMH9_1285	5	2	454.397	336.064	0.300215	-1.73593	0.0705571	0.485272
SmUMH9_1286	3	3	373.989	294.007	1.19376	0.255516	0.758781	0.969373
SmUMH9_1287	31	11	9448.62	12437.4	0.665799	-0.58684	0.0229223	0.238881
SmUMH9_1288	8	4	997.483	1574.26	1.0599	0.0839293	0.876994	0.988558
SmUMH9_1289	40	18	9709.97	19928.8	1.19952	0.262452	0.254919	0.780241
SmUMH9_1290	18	6	5781.5	5649.36	0.831815	-0.265665	0.488601	0.899639
SmUMH9_1291	13	6	3164.01	2828.17	0.865656	-0.208134	0.659694	0.958006
SmUMH9_1292	13	4	9719.42	12693.4	1.04954	0.0697516	0.827057	0.982474
SmUMH9_1293	9	4	4627.83	6034.99	0.998371	-0.00235146	0.995679	0.997379
SmUMH9_1294	50	16	34243.4	45098.9	0.997142	-0.00412937	0.980883	0.995474
SmUMH9_1295	34	13	25184.2	26505.4	0.790424	-0.339302	0.142118	0.650623
SmUMH9_1296	15	4	6545.33	6057.71	0.825008	-0.27752	0.435549	0.878803
SmUMH9_1297	47	19	26463.4	26861.4	0.82403	-0.27923	0.189591	0.72013
SmUMH9_1298	6	3	8627.92	11416.1	1.25206	0.324305	0.390393	0.860067
SmUMH9_1299	18	6	15844.4	20054.2	0.905947	-0.142502	0.671376	0.958006
SmUMH9_1300	1	1	1746.59	1581.69	1.26001	0.333437	0.701052	0.958483
SmUMH9_1302	12	5	3699.1	5535.7	0.783533	-0.351933	0.503517	0.908366
SmUMH9_1303	10	7	2105.82	2157.51	0.397391	-1.33137	0.0446937	0.360329
SmUMH9_1304	2	1	188.101	61.4606	0.493941	-1.01759	0.43207	0.876955
SmUMH9_1305	35	15	8444.4	14435.2	0.713246	-0.487528	0.0728893	0.490974
SmUMH9_1306	27	12	5750.58	5850.43	0.759811	-0.396287	0.274824	0.800796
SmUMH9_1307	3	2	1439.26	2481.47	0.433162	-1.20702	0.269694	0.795336
SmUMH9_1308	1	1	901.944	1025.98	1.31663	0.396854	0.623237	0.951085
SmUMH9_1309	2	1	235.281	2836.47	0.74713	-0.420568	0.88594	0.988558
SmUMH9_1310	18	11	2618.73	1573.66	0.0657991	-3.92579	1.26121e-13	9.95873e-12
SmUMH9_1311	15	7	7449.46	6957.36	0.810362	-0.303361	0.40691	0.868647
SmUMH9_1316	3	1	4.02362	5.64359	1.02992	0.0425355	0.963274	0.993644
SmUMH9_1318	3	1	3.67382	12.0409	1.49498	0.580131	0.539659	0.929674
SmUMH9_1319	3	2	301.939	38.0759	1.25155	0.323716	0.739293	0.964275
SmUMH9_1320	5	3	2288.01	2031.56	0.474467	-1.07562	0.0959779	0.549631
SmUMH9_1322	4	1	923.534	1059.57	1.22837	0.29675	0.66937	0.958006
SmUMH9_1323	11	4	1631.74	3278.95	0.874645	-0.19323	0.65999	0.958006
SmUMH9_1324	6	3	1216.03	1130.92	0.682301	-0.551519	0.385182	0.858397
SmUMH9_1325	30	12	6004.72	10300.1	0.706952	-0.500316	0.09593	0.549631
SmUMH9_1326	8	3	5659.61	6405.02	0.743431	-0.427728	0.37375	0.858397
SmUMH9_1329	1	1	250.779	178.571	0.131242	-2.9297	0.249532	0.780241
SmUMH9_1330	8	2	841.645	2596.63	0.699906	-0.514766	0.535084	0.925466
SmUMH9_1331	2	1	410.964	383.62	1.05684	0.0797507	0.937436	0.992589
SmUMH9_1332	32	11	13859.8	19089.6	0.958827	-0.0606577	0.823727	0.982474
SmUMH9_1333	28	8	20565.5	100378	0.974582	-0.037145	0.884545	0.988558
SmUMH9_1334	18	9	12195.9	12657.9	0.862693	-0.21308	0.526238	0.920979
SmUMH9_1335	26	14	17947.6	22126.1	0.872817	-0.196249	0.419643	0.876723
SmUMH9_1336	14	4	8641.66	7962.44	0.844862	-0.243213	0.444609	0.880376
SmUMH9_1337	26	9	21692.2	17829.5	0.667906	-0.582283	0.0110665	0.141996
SmUMH9_1338	6	2	5530.06	8707.44	0.818306	-0.289288	0.512493	0.909376
SmUMH9_1339	13	3	9204.68	7069.15	0.544584	-0.876774	0.0240244	0.244775
SmUMH9_1340	33	12	13745.9	13445.4	0.643615	-0.63573	0.0188865	0.210728
SmUMH9_1341	44	20	23341.4	30805.1	0.945332	-0.0811067	0.711127	0.959489
SmUMH9_1342	47	24	32025	50137.2	0.726313	-0.461336	0.0330457	0.301523
SmUMH9_1343	1	1	1219.88	1514.68	1.65976	0.730971	0.265204	0.791372
SmUMH9_1344	6	2	4158.63	2682.61	0.813022	-0.298633	0.515373	0.912563
SmUMH9_1345	14	7	3596.65	3958.68	0.85547	-0.22521	0.574968	0.940246
SmUMH9_1346	27	12	22530.8	25320.7	1.05993	0.0839753	0.712836	0.959614
SmUMH9_1347	4	2	2826.98	2682.31	0.49374	-1.01818	0.1148	0.590077
SmUMH9_1348	10	6	5586.19	6518.56	0.925014	-0.112452	0.81554	0.982474
SmUMH9_1349	8	5	1716.58	1751.82	0.646715	-0.628799	0.28188	0.803353
SmUMH9_1350	15	8	1198.3	1612.7	1.08757	0.121104	0.774296	0.969373
SmUMH9_1351	4	3	456.112	1157.88	0.607154	-0.719866	0.484662	0.896792
SmUMH9_1352	1	1	309.994	592.397	0.264972	-1.91609	0.461235	0.888954
SmUMH9_1355	34	16	15213	16561.4	0.862467	-0.213459	0.338373	0.843648
SmUMH9_1357	2	1	455.907	368.094	1.17728	0.235459	0.888831	0.988768
SmUMH9_1358	2	1	4.09571	4.77536	0.998167	-0.00264753	0.998624	0.99911
SmUMH9_1359	22	8	16906.5	17555.7	0.900304	-0.151516	0.555411	0.931398
SmUMH9_1360	24	10	16048.1	14188.1	0.768391	-0.380088	0.176429	0.706123
SmUMH9_1361	14	4	5799.7	6436.28	0.756724	-0.402161	0.279393	0.803353
SmUMH9_1362	4	2	1703.8	6061.17	1.04021	0.056881	0.946034	0.992589
SmUMH9_1363	7	4	3164.89	6459.28	1.97509	0.981915	0.0528111	0.397876
SmUMH9_1364	4	2	5169.96	7429.01	1.03686	0.0522183	0.92296	0.991328
SmUMH9_1365	9	5	4187.02	9396.09	1.14903	0.200423	0.605689	0.950243
SmUMH9_1367	29	12	13797.6	20478.7	1.04655	0.0656382	0.79996	0.97728
SmUMH9_1369	6	3	605.754	791.911	0.79809	-0.325377	0.633729	0.95245
SmUMH9_1370	11	4	6224.97	8308.91	1.20763	0.272183	0.412302	0.871736
SmUMH9_1371	7	4	4687.78	4507.14	0.435341	-1.19978	0.0333965	0.303185
SmUMH9_1372	4	1	328.554	448.969	0.547203	-0.869852	0.413176	0.872237
SmUMH9_1373	4	2	2719.57	3479.84	1.24154	0.312135	0.503229	0.908245
SmUMH9_1374	17	7	6988.12	11852.2	1.08999	0.124311	0.70754	0.958483
SmUMH9_1375	10	5	6565.33	17578.2	0.946666	-0.0790723	0.840752	0.985876
SmUMH9_1376	3	1	3542.56	3039.45	1.08764	0.121198	0.824289	0.982474
SmUMH9_1378	8	3	3992.35	5218.17	1.08438	0.116871	0.779941	0.969373
SmUMH9_1379	15	6	5513.31	9112.69	0.552804	-0.85516	0.051388	0.393567
SmUMH9_1380	1	1	348.358	361.9	0.617888	-0.694583	0.68804	0.958006
SmUMH9_1381	27	9	5630.24	8916.13	1.04465	0.0630247	0.831304	0.982537
SmUMH9_1382	14	7	4202.58	4761.17	0.804235	-0.314311	0.410796	0.869833
SmUMH9_1383	10	3	2824.07	3418.04	0.642875	-0.63739	0.206524	0.739956
SmUMH9_1384	1	1	393.527	522.776	0.406255	-1.29954	0.521593	0.918781
SmUMH9_1385	35	12	16332.6	18568.5	0.856672	-0.223186	0.385681	0.858397
SmUMH9_1386	34	12	6707.61	13922.6	0.853438	-0.228641	0.38655	0.858397
SmUMH9_1387	17	6	9468.39	15331.6	0.808027	-0.307524	0.369106	0.858181
SmUMH9_1389	55	17	39349.3	66214.6	1.08884	0.122795	0.461378	0.888954
SmUMH9_1390	4	3	833.432	1455.66	0.490804	-1.02678	0.375137	0.858397
SmUMH9_1391	3	1	4571.45	4463.1	1.07413	0.103164	0.846137	0.986528
SmUMH9_1393	14	7	1678.41	3073.79	0.741606	-0.431275	0.365181	0.855779
SmUMH9_1394	20	7	3801.22	6696.61	1.19204	0.253429	0.365842	0.855779
SmUMH9_1395	9	5	983.798	1732.31	0.715829	-0.482313	0.465934	0.89024
SmUMH9_1396	12	4	3215.4	6611.59	1.21001	0.275025	0.497316	0.905534
SmUMH9_1397	17	9	5103.16	5842.75	0.733053	-0.44801	0.184355	0.712698
SmUMH9_1398	3	1	316.123	501.913	0.785287	-0.348708	0.750174	0.967403
SmUMH9_1399	13	5	2048.17	6899.57	1.05935	0.0831751	0.865961	0.9885
SmUMH9_1400	16	5	6342.33	7755.18	1.02209	0.0315289	0.935289	0.992582
SmUMH9_1401	20	8	7248.56	17511.2	0.795442	-0.330171	0.382798	0.858397
SmUMH9_1402	9	7	1469.5	3511.01	0.60245	-0.731086	0.315948	0.83534
SmUMH9_1403	14	6	3610.05	8286.07	1.54202	0.624821	0.106908	0.572313
SmUMH9_1404	25	8	17106.9	27674.7	0.610654	-0.711574	0.0164262	0.191878
SmUMH9_1405	4	2	2678.86	3195.53	1.53297	0.616326	0.196104	0.729824
SmUMH9_1409	8	2	6795.94	5592.71	0.940647	-0.0882754	0.856784	0.986876
SmUMH9_1411	32	12	19953.5	22802.5	0.859123	-0.219064	0.340326	0.843648
SmUMH9_1412	67	24	47707	56802.5	0.820454	-0.285506	0.0794893	0.512017
SmUMH9_1413	12	4	5508.69	6347.26	0.892114	-0.1647	0.681198	0.958006
SmUMH9_1414	13	6	6829.82	18791.4	1.03482	0.0493748	0.895321	0.989445
SmUMH9_1415	14	5	2844.32	4518.28	1.15404	0.206696	0.599408	0.948258
SmUMH9_1416	11	4	4527.7	3892.2	0.699877	-0.514828	0.223931	0.755951
SmUMH9_1417	5	3	717.68	477.403	0.582697	-0.779182	0.304864	0.82203
SmUMH9_1418	59	16	65634.9	76934.5	0.880466	-0.183661	0.214034	0.747937
SmUMH9_1419	17	7	25103.6	22891.3	0.77211	-0.373121	0.142189	0.650623
SmUMH9_1420	3	1	1742.86	3532.64	0.968792	-0.0457406	0.946618	0.992589
SmUMH9_1421	12	5	2434.21	219.102	0.0159647	-5.96897	0	0
SmUMH9_1422	15	8	1362.51	379.498	0.0547095	-4.19207	9.31741e-11	5.46533e-09
SmUMH9_1423	7	3	3387.38	3148.57	0.912602	-0.131943	0.774377	0.969373
SmUMH9_1424	9	3	7318.19	11490.6	1.16416	0.219287	0.552512	0.930097
SmUMH9_1425	2	1	359.143	748.25	1.87862	0.909673	0.407454	0.868647
SmUMH9_1426	11	5	3023.7	3491.16	0.665159	-0.588228	0.275542	0.801257
SmUMH9_1427	6	2	1071.38	1134.06	0.817082	-0.291448	0.635748	0.953738
SmUMH9_1428	6	3	1994.06	2528.44	0.956604	-0.0640068	0.911725	0.99114
SmUMH9_1429	18	7	5448.79	13500.6	1.29664	0.374782	0.238456	0.76514
SmUMH9_1430	14	5	9776.07	13646	0.946588	-0.079192	0.789285	0.9738
SmUMH9_1431	9	3	3896.27	5737.84	1.388	0.473005	0.223331	0.755951
SmUMH9_1432	12	4	10028.1	13033.7	0.800316	-0.321359	0.277022	0.802984
SmUMH9_1433	22	8	11622.9	16579.8	0.91817	-0.123167	0.638927	0.956062
SmUMH9_1434	10	3	7104.5	6231.81	0.644172	-0.634481	0.121321	0.606016
SmUMH9_1435	11	4	17959.2	28773.6	1.38049	0.46518	0.14132	0.649959
SmUMH9_1436	12	6	14881.5	13835.4	1.025	0.0356249	0.918928	0.99114
SmUMH9_1437	4	2	3242.21	4884	0.64763	-0.626757	0.372414	0.858397
SmUMH9_1438	27	10	19617.3	18765	0.523495	-0.933751	0.000713984	0.0153488
SmUMH9_1439	15	5	14774.4	11763.4	0.687764	-0.540014	0.0840866	0.525509
SmUMH9_1440	10	4	4870.83	6031.26	0.868404	-0.203562	0.610462	0.950269
SmUMH9_1441	9	4	2084.55	3249.27	0.55583	-0.847285	0.115568	0.590655
SmUMH9_1443	5	1	7939.94	10983.2	1.02341	0.0333794	0.921467	0.991328
SmUMH9_1444	4	2	2837.54	2498.41	0.564031	-0.826154	0.273061	0.799319
SmUMH9_1445	40	13	17288.1	17945.3	0.80592	-0.311292	0.180164	0.707964
SmUMH9_1447	14	7	15580.8	20902.4	0.953275	-0.0690349	0.837561	0.985384
SmUMH9_1448	17	6	8359.04	11040.3	1.09674	0.133227	0.648428	0.958006
SmUMH9_1449	34	13	25407.9	29675.4	1.03511	0.0497797	0.82702	0.982474
SmUMH9_1450	23	7	58516.3	98584.2	0.975693	-0.0355008	0.876596	0.988558
SmUMH9_1451	18	8	4465.7	6226.52	0.367734	-1.44327	0.000791622	0.0164995
SmUMH9_1452	11	5	14388.2	17190.3	0.814679	-0.295697	0.446796	0.880376
SmUMH9_1453	12	5	10505.2	10387.2	0.787641	-0.34439	0.347571	0.843648
SmUMH9_1454	16	6	8427.5	12651.9	1.1111	0.151995	0.621947	0.951085
SmUMH9_1455	5	2	2622.62	4786.19	0.877638	-0.188302	0.783439	0.970378
SmUMH9_1456	4	1	7.54486	2.83058	0.488522	-1.0335	0.23508	0.764541
SmUMH9_1459	3	1	1.50737	5.61972	1.65208	0.724285	0.589294	0.943698
SmUMH9_1461	3	1	11.1166	14.8015	0.983355	-0.0242163	0.980033	0.995474
SmUMH9_1464	2	2	1327.82	432.434	0.602534	-0.730885	0.550667	0.930097
SmUMH9_1465	16	8	13863.4	12960.6	0.528552	-0.919883	0.0173921	0.198976
SmUMH9_1466	6	3	8269.87	10453.9	0.945859	-0.0803025	0.88005	0.988558
SmUMH9_1467	6	3	5786.63	3629.27	0.655208	-0.609975	0.288952	0.808284
SmUMH9_1468	11	5	7270.13	12074.7	0.478469	-1.0635	0.0220242	0.233673
SmUMH9_1469	29	10	11161.6	16154.9	1.04989	0.0702443	0.780091	0.969373
SmUMH9_1470	18	7	22861.8	25013.6	0.874839	-0.192911	0.409186	0.869191
SmUMH9_1471	17	7	7463.86	32946.6	0.0384742	-4.69996	0	0
SmUMH9_1472	28	10	13885.8	16299.6	0.863052	-0.212481	0.402247	0.866864
SmUMH9_1473	1	1	84.6398	0	0.00570926	-7.45248	3.46906e-05	0.0010031
SmUMH9_1474	2	1	7.53138	8.21508	0.841496	-0.248972	0.845801	0.986528
SmUMH9_1475	3	2	1746.41	1037.19	1.00296	0.00426752	0.995496	0.997379
SmUMH9_1476	9	3	3958.43	4948.53	1.10046	0.138104	0.760558	0.969373
SmUMH9_1477	16	7	5221.4	4482.71	1.14882	0.200156	0.575545	0.940246
SmUMH9_1478	23	9	13424.8	11476.2	0.693947	-0.527103	0.0591269	0.42667
SmUMH9_1480	7	3	3879.08	2656.13	0.708046	-0.498085	0.399223	0.864575
SmUMH9_1481	13	4	4014.11	3116.48	0.627678	-0.671903	0.116462	0.593292
SmUMH9_1482	9	3	8694.07	3883.69	0.338619	-1.56226	0.00722376	0.10518
SmUMH9_1483	52	18	33398.1	33357.6	0.726885	-0.460201	0.0164527	0.191878
SmUMH9_1484	1	1	375.465	245.346	0.134581	-2.89345	0.224133	0.755951
SmUMH9_1485	7	3	4481.84	3675.49	0.83758	-0.255702	0.535032	0.925466
SmUMH9_1486	11	4	1459.01	1053.99	0.554083	-0.851825	0.0976662	0.553048
SmUMH9_1487	11	6	4842.84	5626.8	0.507893	-0.977403	0.0384944	0.326494
SmUMH9_1488	39	12	24922.5	32528.1	0.868494	-0.203412	0.306417	0.822684
SmUMH9_1489	17	8	5350.55	7511.22	0.434875	-1.20133	0.00677985	0.099778
SmUMH9_1490	41	14	19134.3	26297.1	0.805963	-0.311214	0.182338	0.708528
SmUMH9_1491	2	1	7.73556	3.10933	0.344891	-1.53579	0.241897	0.770901
SmUMH9_1492	9	4	6100.55	6929.14	0.526087	-0.926626	0.0996351	0.556283
SmUMH9_1493	5	3	6275.37	7444.79	0.790237	-0.339642	0.503821	0.9084
SmUMH9_1494	34	13	20420.3	20977.4	0.852967	-0.229439	0.333907	0.843648
SmUMH9_1495	17	6	7894.06	9706.47	1.1703	0.226878	0.432715	0.877801
SmUMH9_1496	10	4	4259.08	9884.46	0.952515	-0.0701865	0.875483	0.988558
SmUMH9_1497	22	8	24198.9	27293.4	0.777607	-0.362886	0.122508	0.608978
SmUMH9_1498	5	1	1772.68	2319.74	1.15731	0.210779	0.760735	0.969373
SmUMH9_1499	21	9	13182	15748.6	0.56083	-0.834365	0.00909346	0.123635
SmUMH9_1501	10	5	4346.98	3716.33	0.809183	-0.305463	0.512382	0.909376
SmUMH9_1502	2	1	1332.14	1066.92	1.45487	0.540887	0.444095	0.880376
SmUMH9_1506	17	6	20272.5	23407.4	0.663832	-0.59111	0.0539752	0.405159
SmUMH9_1507	7	3	4530.73	3639.23	0.459178	-1.12287	0.115638	0.590655
SmUMH9_1509	4	1	359.144	1711.73	0.604894	-0.725246	0.392122	0.860067
SmUMH9_1510	30	12	27769.5	27854.5	1.03041	0.0432167	0.849601	0.986876
SmUMH9_1511	17	11	15509.9	17267.9	0.80175	-0.318776	0.325601	0.838303
SmUMH9_1512	8	3	2851.55	3603.61	1.13054	0.177012	0.706298	0.958483
SmUMH9_1513	7	4	526.855	286.756	0.0332703	-4.90962	6.18456e-07	2.24724e-05
SmUMH9_1514	4	2	5449.07	13363.6	0.987302	-0.0184364	0.971771	0.995474
SmUMH9_1515	4	3	1225.34	734.198	0.42279	-1.24199	0.192784	0.724522
SmUMH9_1516	26	9	11877	14592	0.735177	-0.443836	0.0969977	0.552255
SmUMH9_1517	5	3	2458.39	2171.11	0.661534	-0.596113	0.280119	0.803353
SmUMH9_1518	10	4	4428.81	2954.62	0.600702	-0.735278	0.187002	0.715703
SmUMH9_1519	15	8	7619.95	10174.2	0.813722	-0.297391	0.425346	0.876723
SmUMH9_1520	20	9	8175.69	8394.62	1.08864	0.122522	0.713919	0.959614
SmUMH9_1521	13	4	3971.87	2990.61	0.437083	-1.19402	0.00315779	0.053578
SmUMH9_1522	44	15	19826.1	28363.2	1.09072	0.125284	0.518446	0.915981
SmUMH9_1523	7	2	334.832	980.245	1.14053	0.189702	0.779861	0.969373
SmUMH9_1524	4	3	1505.94	2658.11	1.0655	0.0915264	0.880721	0.988558
SmUMH9_1526	13	4	4665.17	7656.78	0.924015	-0.114012	0.789228	0.9738
SmUMH9_1527	26	14	14077.5	24001.4	0.987294	-0.0184483	0.947005	0.992589
SmUMH9_1528	5	1	3448.78	4578.47	0.933185	-0.0997652	0.846453	0.986528
SmUMH9_1529	36	13	15065.6	26842.8	1.18251	0.24185	0.30671	0.822684
SmUMH9_1530	35	14	17929.8	21379.8	0.871637	-0.198201	0.348913	0.843648
SmUMH9_1531	2	1	3057.99	2451.47	0.945428	-0.08096	0.879937	0.988558
SmUMH9_1532	3	2	356.444	340.333	0.487136	-1.0376	0.308936	0.823758
SmUMH9_1533	13	6	2911.61	5329.84	0.975106	-0.0363687	0.933935	0.992582
SmUMH9_1534	6	2	1798.98	1737.35	0.966323	-0.0494224	0.922247	0.991328
SmUMH9_1535	5	2	40.906	14.9051	0.558369	-0.840708	0.382376	0.858397
SmUMH9_1537	73	32	42901.5	55265.5	0.730373	-0.453294	0.0063873	0.0953682
SmUMH9_1538	7	2	1924.34	1254.17	2.41511	1.27209	0.122507	0.608978
SmUMH9_1539	7	3	5000.98	5116.66	0.717105	-0.479743	0.319252	0.835956
SmUMH9_1540	10	2	8804.91	11111.8	0.639354	-0.645314	0.0810155	0.515021
SmUMH9_1541	8	3	7265.16	7287.32	1.16815	0.224225	0.575907	0.940246
SmUMH9_1542	6	2	499.045	554.691	1.31631	0.396501	0.477317	0.892858
SmUMH9_1543	9	3	4640.9	7290.98	1.38674	0.471702	0.279438	0.803353
SmUMH9_1544	9	3	6543.54	9136.47	0.714357	-0.485283	0.235172	0.764541
SmUMH9_1545	11	4	16207.4	22193	0.930072	-0.104586	0.729248	0.963187
SmUMH9_1546	8	5	2541.39	1823.45	1.16972	0.226161	0.66438	0.958006
SmUMH9_1547	12	5	9912.93	6890.47	0.649143	-0.623391	0.0762264	0.500149
SmUMH9_1548	5	2	1944.37	1065.72	0.324488	-1.62376	0.0812424	0.515039
SmUMH9_1549	11	4	3380.71	7616.93	0.862034	-0.214184	0.696557	0.958006
SmUMH9_1550	24	9	8404.58	6338.52	0.646649	-0.628946	0.0558317	0.411465
SmUMH9_1551	2	1	1333.42	3931.53	3.31853	1.73054	0.0107825	0.138786
SmUMH9_1552	42	20	16814.4	23395.8	0.641286	-0.640961	0.00832666	0.115896
SmUMH9_1553	27	10	9166.89	10355.9	0.51494	-0.957523	0.00143585	0.0271686
SmUMH9_1554	3	2	608.16	369.558	0.0620778	-4.00978	0.0427569	0.350419
SmUMH9_1555	9	4	904.543	1725.72	0.342997	-1.54373	0.0135825	0.168474
SmUMH9_1556	10	4	2837.57	2105.94	0.214541	-2.22067	3.07383e-05	0.000901511
SmUMH9_1557	4	2	445.764	206.562	0.180111	-2.47304	0.107292	0.572873
SmUMH9_1558	27	10	5326.16	8858.95	0.892369	-0.164288	0.607312	0.950243
SmUMH9_1559	15	6	1476.8	1069.33	0.150395	-2.73318	2.8476e-07	1.09273e-05
SmUMH9_1560	1	1	288.922	53.1516	0.42831	-1.22327	0.441908	0.880376
SmUMH9_1561	3	3	502.708	291.493	0.195047	-2.35811	0.0631356	0.445421
SmUMH9_1562	3	1	1558.09	2427.59	1.7208	0.78308	0.252413	0.780241
SmUMH9_1563	4	2	2819.37	8611.66	1.76865	0.822649	0.298438	0.813211
SmUMH9_1564	9	5	3508.7	4630.9	0.461354	-1.11605	0.0217766	0.231644
SmUMH9_1565	3	1	2939.39	2340.03	0.569582	-0.812025	0.162321	0.681483
SmUMH9_1566	10	5	15787.1	22744.8	1.05983	0.0838376	0.807363	0.979603
SmUMH9_1567	5	3	3489.43	6748.3	0.887884	-0.171557	0.769903	0.969373
SmUMH9_1568	2	1	143.829	266.378	0.366199	-1.4493	0.628515	0.951085
SmUMH9_1570	23	9	12726.5	17333.8	0.885886	-0.174808	0.534568	0.925466
SmUMH9_1571	16	6	6800.07	8913.4	0.921263	-0.118316	0.725831	0.962849
SmUMH9_1572	3	2	279.271	1179.29	1.22715	0.295309	0.757578	0.969373
SmUMH9_1575	4	3	675.446	376.109	0.353712	-1.49935	0.0888266	0.537694
SmUMH9_1576	5	3	914.582	1246.31	0.943837	-0.0833899	0.885838	0.988558
SmUMH9_1577	11	8	1446.27	1980.94	0.440461	-1.18291	0.0174558	0.198976
SmUMH9_1578	7	4	736.595	59.9166	0.332392	-1.58904	0.0265006	0.260939
SmUMH9_1580	6	3	1388.9	3480.55	0.640318	-0.643139	0.37576	0.858397
SmUMH9_1581	5	3	607.264	1901.35	0.868562	-0.2033	0.813307	0.982474
SmUMH9_1582	9	4	1955.71	2677.47	1.25699	0.329978	0.424075	0.876723
SmUMH9_1583	8	4	825.439	919.993	0.43257	-1.20899	0.114748	0.590077
SmUMH9_1584	30	10	13630.1	21760.5	0.88781	-0.171677	0.538825	0.929535
SmUMH9_1585	14	7	5814.85	5856.62	0.552289	-0.856505	0.0237726	0.242812
SmUMH9_1586	33	12	24557.6	42505.6	1.56009	0.641629	0.000651345	0.0146143
SmUMH9_1587	14	5	1697.99	1599.9	1.48398	0.569472	0.217101	0.748874
SmUMH9_1588	6	3	1387.87	875.82	0.82388	-0.279494	0.724219	0.962297
SmUMH9_1589	9	4	3045.33	5087.13	0.581956	-0.781019	0.119976	0.602458
SmUMH9_1590	4	2	1305.59	1453.64	0.948277	-0.0766188	0.926221	0.991445
SmUMH9_1592	13	6	1079.52	1153.21	0.617208	-0.69617	0.177434	0.706123
SmUMH9_1593	8	5	2798.2	2793.85	0.844845	-0.243241	0.597419	0.948258
SmUMH9_1594	11	3	4147.13	5653.06	0.689109	-0.537196	0.252765	0.780241
SmUMH9_1595	12	3	4238.28	5096.9	1.24839	0.320069	0.424862	0.876723
SmUMH9_1596	8	4	793.603	527.313	0.813677	-0.297472	0.540171	0.929841
SmUMH9_1597	10	3	4195.4	5266.8	1.12442	0.16918	0.619725	0.951085
SmUMH9_1598	6	2	1275.28	5431.26	1.76283	0.817897	0.228073	0.755951
SmUMH9_1599	2	1	810.797	1143.65	1.59743	0.675755	0.369045	0.858181
SmUMH9_1600	4	2	1109.65	733.824	0.606191	-0.722157	0.311262	0.827211
SmUMH9_1602	4	2	1905.69	1202.62	0.349682	-1.51589	0.179912	0.707964
SmUMH9_1603	69	26	21525.2	23990	0.901013	-0.150381	0.366646	0.855779
SmUMH9_1604	10	4	2483.07	2487.81	0.716984	-0.479988	0.295095	0.81095
SmUMH9_1605	3	1	650.671	1315.23	1.3212	0.401849	0.576796	0.940246
SmUMH9_1606	17	7	10416.3	19274.2	0.828685	-0.271105	0.457032	0.886224
SmUMH9_1607	40	15	24748.8	31915.8	0.934372	-0.0979312	0.649119	0.958006
SmUMH9_1608	53	17	45441.4	63864.3	0.868972	-0.202619	0.218818	0.751228
SmUMH9_1609	7	3	9763.62	20771.4	1.20083	0.264035	0.465358	0.890228
SmUMH9_1611	75	27	56748	62279.8	0.883231	-0.179137	0.241821	0.770901
SmUMH9_1612	54	21	59615.8	79515.7	0.739195	-0.435974	0.0100415	0.133002
SmUMH9_1613	33	12	25868.4	83433.5	0.8693	-0.202075	0.376862	0.858397
SmUMH9_1614	32	11	17484.4	17435.9	0.703296	-0.507797	0.0254494	0.254247
SmUMH9_1615	8	4	2838.43	1058.04	0.151767	-2.72007	0.0003131	0.00783895
SmUMH9_1617	1	1	37.9962	46.1512	0.139233	-2.84443	0.418356	0.875519
SmUMH9_1618	10	6	1497.16	2542.59	1.29525	0.37323	0.466829	0.891119
SmUMH9_1619	12	6	2400.12	3256.01	0.868093	-0.204078	0.62787	0.951085
SmUMH9_1620	21	6	5086.28	8184.22	0.923747	-0.11443	0.738958	0.964275
SmUMH9_1622	6	4	623.673	611.87	0.489479	-1.03068	0.225889	0.755951
SmUMH9_1623	1	1	243.793	78.0227	0.739217	-0.435929	0.759497	0.969373
SmUMH9_1625	39	15	11131.1	16503.2	1.03843	0.0544094	0.810747	0.980538
SmUMH9_1626	5	2	816.517	1437.03	1.05005	0.0704533	0.911333	0.99114
SmUMH9_1627	1	1	19.5683	19.3262	0.366923	-1.44645	0.566489	0.935661
SmUMH9_1630	16	9	7118.81	8836.73	1.02286	0.0326088	0.918695	0.99114
SmUMH9_1631	21	9	4831.38	13433.6	1.13402	0.181447	0.619363	0.951085
SmUMH9_1632	36	17	18363.3	24393	0.987428	-0.018252	0.946472	0.992589
SmUMH9_1634	5	2	413.135	304.176	0.408205	-1.29263	0.18981	0.720295
SmUMH9_1635	15	9	1689.14	3094.68	1.17767	0.23593	0.548034	0.930097
SmUMH9_1636	4	1	468.632	984.857	1.81977	0.863753	0.29663	0.811433
SmUMH9_1637	5	3	605.469	913.084	0.60952	-0.714254	0.344677	0.843648
SmUMH9_1638	10	8	6020.07	10345.6	0.705733	-0.502805	0.199992	0.735001
SmUMH9_1639	10	4	2923.27	4319.45	1.22635	0.294367	0.487584	0.898974
SmUMH9_1640	8	5	4207.49	4895.96	0.680796	-0.554706	0.291632	0.808284
SmUMH9_1641	17	7	11611.9	12270.2	0.895799	-0.158753	0.575876	0.940246
SmUMH9_1642	15	5	13315.3	15503.1	0.768891	-0.37915	0.355747	0.847927
SmUMH9_1643	18	6	15279.1	13727.9	1.05098	0.0717313	0.796717	0.976458
SmUMH9_1644	15	7	8487.8	8468.16	0.614963	-0.701428	0.0560178	0.411465
SmUMH9_1645	18	9	9862.97	19827	0.875618	-0.191626	0.628687	0.951085
SmUMH9_1646	8	4	3174.54	18661	0.758271	-0.399215	0.472133	0.892858
SmUMH9_1647	26	10	20232.7	18680.7	0.753247	-0.408805	0.102182	0.560138
SmUMH9_1648	9	4	6893.65	6885.12	0.743017	-0.428533	0.285223	0.804776
SmUMH9_1649	32	12	18791	23848.4	0.86508	-0.209094	0.411209	0.869874
SmUMH9_1650	4	2	5664.57	5428.6	0.593301	-0.753163	0.200382	0.73527
SmUMH9_1651	33	13	23089.4	22997.7	0.749999	-0.41504	0.101894	0.560078
SmUMH9_1652	61	24	40797.5	76471.4	1.14502	0.195373	0.237087	0.76514
SmUMH9_1653	23	12	11368.6	18036.9	1.22054	0.287522	0.295055	0.81095
SmUMH9_1654	48	22	13227.9	23538.7	0.697049	-0.520667	0.0347302	0.310005
SmUMH9_1655	21	11	6492.26	8309.12	0.839275	-0.252784	0.45091	0.882462
SmUMH9_1656	3	2	98.9466	59.5021	0.225565	-2.14839	0.256002	0.780241
SmUMH9_1657	3	2	534.266	532.474	1.52967	0.613224	0.406791	0.868647
SmUMH9_1658	1	1	418.863	132.567	0.0590889	-4.08097	0.0761837	0.500149
SmUMH9_1659	6	3	2015.69	2594.65	0.748871	-0.417211	0.631336	0.951259
SmUMH9_1660	34	16	8951.23	11284.8	0.736596	-0.441055	0.100964	0.558701
SmUMH9_1661	6	2	2617.41	2502.22	0.296504	-1.75387	0.00478128	0.0760928
SmUMH9_1662	14	5	3641.68	3673.63	0.67849	-0.559601	0.20118	0.736882
SmUMH9_1663	7	3	326.942	396.291	0.341928	-1.54824	0.0555723	0.411465
SmUMH9_1664	51	28	8988.07	10949	0.955862	-0.0651264	0.770925	0.969373
SmUMH9_1665	7	3	4279.6	8343.71	1.28296	0.359471	0.473894	0.892858
SmUMH9_1666	13	6	7651.99	7440.05	0.649751	-0.622041	0.104258	0.563967
SmUMH9_1667	14	7	5296.48	3402.53	0.601309	-0.733822	0.0856147	0.528076
SmUMH9_1668	2	1	83.5055	143.604	0.224528	-2.15503	0.456045	0.886146
SmUMH9_1669	10	3	4014.31	4149.61	0.460229	-1.11958	0.0316633	0.292445
SmUMH9_1670	16	6	2983.12	2464.66	0.736218	-0.441796	0.261611	0.785791
SmUMH9_1671	12	6	4240.7	6418.8	0.758653	-0.398488	0.350334	0.844677
SmUMH9_1673	9	3	2742.94	7197.35	1.00656	0.00942961	0.983612	0.995474
SmUMH9_1674	42	19	14769.6	17288.7	0.854858	-0.226243	0.280875	0.803353
SmUMH9_1675	28	10	19302.3	10166.4	0.204819	-2.28758	4.66516e-13	3.48275e-11
SmUMH9_1676	10	4	4516.58	4434.57	0.435742	-1.19845	0.0553541	0.411465
SmUMH9_1677	22	9	10423.8	13133.5	0.844115	-0.244488	0.389347	0.860067
SmUMH9_1678	19	9	7149.41	11401	0.443304	-1.17363	0.00113109	0.0221154
SmUMH9_1679	5	3	1079.29	1231.06	0.670798	-0.57605	0.500951	0.90699
SmUMH9_1680	5	3	1769.8	1080.01	0.274375	-1.86578	0.0174169	0.198976
SmUMH9_1681	2	1	1024.87	671.669	0.561529	-0.832567	0.374013	0.858397
SmUMH9_1683	12	6	5913.14	12863.6	0.685319	-0.545152	0.138513	0.644095
SmUMH9_1684	2	1	1.79769	10.0357	2.91209	1.54205	0.138286	0.643767
SmUMH9_1685	6	3	1611.46	3980.63	1.42537	0.511341	0.43489	0.878416
SmUMH9_1686	4	3	736.426	690.737	0.468276	-1.09457	0.338217	0.843648
SmUMH9_1687	6	5	1042.27	1470.73	0.45951	-1.12183	0.134552	0.640174
SmUMH9_1688	1	1	154.097	54.9785	0.181513	-2.46186	0.255478	0.780241
SmUMH9_1689	8	3	2815	3084.78	1.12213	0.166238	0.771744	0.969373
SmUMH9_1690	7	3	1244.8	2487.48	1.37899	0.463611	0.42394	0.876723
SmUMH9_1691	8	3	3915.59	6533.76	0.982571	-0.0253658	0.948838	0.992589
SmUMH9_1692	18	6	5928.38	7861.59	0.739915	-0.434569	0.235131	0.764541
SmUMH9_1694	7	3	3401.32	5238.28	1.0959	0.132113	0.778997	0.969373
SmUMH9_1695	24	9	8889.64	9798.56	0.792961	-0.334677	0.268662	0.79523
SmUMH9_1696	28	9	16620.7	14985.4	0.788338	-0.343113	0.187807	0.716515
SmUMH9_1697	13	6	4720.24	5314.77	0.854744	-0.226436	0.614755	0.950269
SmUMH9_1698	38	13	22761.3	28925.2	0.504929	-0.985849	4.9568e-05	0.00138453
SmUMH9_1699	2	1	831.899	510.288	0.529848	-0.916349	0.426455	0.876723
SmUMH9_1700	15	7	10209.5	10585	0.898416	-0.154544	0.675244	0.958006
SmUMH9_1701	18	8	8167.98	7708.33	0.71447	-0.485055	0.157238	0.674555
SmUMH9_1703	22	8	8798.6	9536.64	0.6446	-0.633523	0.0494086	0.384956
SmUMH9_1704	56	22	28008.6	42931.9	0.827111	-0.273846	0.133638	0.638135
SmUMH9_1705	1	1	608.564	146.449	0.689417	-0.536551	0.565299	0.935661
SmUMH9_1706	15	6	13401.9	18871.9	1.16088	0.215223	0.5154	0.912563
SmUMH9_1707	23	8	11083.2	12940.8	0.675571	-0.565822	0.0729405	0.490974
SmUMH9_1709	5	2	1347.66	823.839	0.431882	-1.21129	0.113124	0.58758
SmUMH9_1710	8	5	4323.69	4895.31	0.901283	-0.149948	0.728756	0.963187
SmUMH9_1711	23	9	4034.52	8722.75	0.972142	-0.0407616	0.898115	0.989445
SmUMH9_1712	6	3	1303.88	1657.36	1.15285	0.205207	0.695373	0.958006
SmUMH9_1713	18	6	5598.64	8587.51	0.917587	-0.124083	0.703238	0.958483
SmUMH9_1714	17	6	4523.17	6052.09	1.00003	4.4215e-05	0.9999	0.9999
SmUMH9_1715	5	4	643.675	881.591	0.740558	-0.433315	0.523937	0.919946
SmUMH9_1717	11	6	1675.61	1792.77	0.737393	-0.439494	0.37588	0.858397
SmUMH9_1718	2	1	255.999	314.835	0.945127	-0.0814199	0.95222	0.992589
SmUMH9_1719	12	4	3926.25	7653.24	1.40419	0.489736	0.187031	0.715703
SmUMH9_1720	7	5	766.184	920.978	0.975616	-0.0356144	0.958734	0.992749
SmUMH9_1721	3	2	378.037	205.706	0.565237	-0.823073	0.428367	0.876723
SmUMH9_1722	9	5	1992.42	3132.21	0.8226	-0.281736	0.563564	0.935661
SmUMH9_1723	9	3	3045.04	6708.91	1.17402	0.231457	0.57084	0.937686
SmUMH9_1724	2	2	1148.61	1640.55	0.486789	-1.03863	0.322363	0.836353
SmUMH9_1725	5	2	1097.93	3650.08	1.39341	0.478619	0.555331	0.931398
SmUMH9_1726	12	6	4781.98	4464.99	0.739102	-0.436155	0.34561	0.843648
SmUMH9_1727	3	1	440.013	434.888	1.35032	0.4333	0.521739	0.918781
SmUMH9_1728	6	4	2019.39	1823.1	1.50569	0.590423	0.324027	0.836353
SmUMH9_1729	23	9	9025	13738.8	0.885982	-0.174651	0.564839	0.935661
SmUMH9_1730	1	1	37.3393	466.306	1.0878	0.121408	0.93067	0.992325
SmUMH9_1731	11	4	2303.8	3151.02	1.12717	0.172705	0.756382	0.969321
SmUMH9_1732	2	1	439.934	903.477	1.69311	0.759676	0.280376	0.803353
SmUMH9_1733	4	3	1097.97	1698.8	1.07243	0.100877	0.882979	0.988558
SmUMH9_1734	10	7	1963.06	4155.5	0.893703	-0.162133	0.743946	0.966739
SmUMH9_1735	9	4	967.991	2318.47	0.401631	-1.31606	0.0689138	0.477167
SmUMH9_1736	14	7	5131.54	9031.62	0.982642	-0.0252621	0.942426	0.992589
SmUMH9_1737	14	8	7108.94	5182.89	0.375301	-1.41388	0.00280694	0.0482231
SmUMH9_1739	9	5	2651.15	2854.78	0.481229	-1.05521	0.072318	0.490653
SmUMH9_1741	17	9	4968.59	6378.13	0.91978	-0.120639	0.764626	0.969373
SmUMH9_1742	4	3	428.684	629.977	1.3279	0.40915	0.719906	0.960602
SmUMH9_1743	7	2	2921.12	2879.96	0.807564	-0.308352	0.511016	0.909298
SmUMH9_1745	19	6	7519.57	8821.5	0.631268	-0.663676	0.0520944	0.395378
SmUMH9_1746	22	8	13848.1	16055.7	0.756687	-0.402232	0.153639	0.668264
SmUMH9_1748	7	3	4989.58	3789.62	0.935228	-0.0966099	0.842044	0.9859
SmUMH9_1749	7	3	5943.55	4678.27	0.638903	-0.646332	0.14336	0.653828
SmUMH9_1750	4	1	1588.73	6245.1	1.15486	0.207719	0.726006	0.962849
SmUMH9_1751	1	1	1631.99	3971.48	1.52901	0.612596	0.395529	0.862708
SmUMH9_1752	9	5	6263.48	11099.6	1.36072	0.444367	0.248903	0.780241
SmUMH9_1753	12	4	14172.4	24897.6	0.919723	-0.120728	0.733245	0.964043
SmUMH9_1754	3	2	2483.41	8439.26	0.881235	-0.182401	0.829813	0.982474
SmUMH9_1755	15	5	6432.49	8581.96	0.933843	-0.0987482	0.771058	0.969373
SmUMH9_1756	2	2	963.997	782.01	0.504325	-0.987573	0.346381	0.843648
SmUMH9_1758	42	17	22643.3	21179.2	0.601681	-0.732929	0.000788474	0.0164995
SmUMH9_1759	4	1	2055.17	1677.31	0.482078	-1.05266	0.0744607	0.496324
SmUMH9_1760	10	4	4055.92	5774.43	0.678104	-0.560422	0.228588	0.755951
SmUMH9_1761	13	6	6839.09	7706.82	0.376627	-1.40879	0.00412747	0.0672516
SmUMH9_1762	16	6	2846.62	3873.91	1.14778	0.198847	0.619602	0.951085
SmUMH9_1763	4	4	2116.83	8558.08	0.801983	-0.318357	0.693339	0.958006
SmUMH9_1764	10	3	2444.04	1959.47	0.645112	-0.632379	0.167665	0.691894
SmUMH9_1765	8	5	1085.23	1307.91	0.461703	-1.11496	0.0782111	0.508653
SmUMH9_1766	91	35	22629.6	34442.4	0.838124	-0.254764	0.109632	0.576959
SmUMH9_1768	11	5	4587.03	8759.12	1.06129	0.0858177	0.841332	0.985876
SmUMH9_1769	48	18	28737.3	36186.1	0.735826	-0.442564	0.0235386	0.242521
SmUMH9_1770	7	2	1987.59	1527.96	0.622123	-0.684729	0.368146	0.85692
SmUMH9_1771	19	8	8223.97	10859.7	1.08642	0.119584	0.655006	0.958006
SmUMH9_1772	30	12	7779.43	8320.73	0.555718	-0.847574	0.00820589	0.114914
SmUMH9_1773	7	3	463.629	1091.21	1.38303	0.467836	0.581668	0.940246
SmUMH9_1774	20	7	6308.05	10475.1	0.868238	-0.203838	0.562456	0.935661
SmUMH9_1775	40	18	15605.5	19080.4	0.762237	-0.391689	0.0808336	0.515021
SmUMH9_1776	10	5	2356.38	2541.74	0.878625	-0.186681	0.704202	0.958483
SmUMH9_1777	23	10	9200.38	10936.4	0.816486	-0.2925	0.31975	0.835956
SmUMH9_1778	2	2	707.925	578.834	0.952996	-0.0694581	0.923502	0.991328
SmUMH9_1780	6	4	1238.43	1739.19	1.22792	0.296216	0.582519	0.940552
SmUMH9_1781	28	10	5951.25	5872.29	0.783328	-0.352311	0.260178	0.782632
SmUMH9_1782	46	18	16351.2	17532.6	0.696586	-0.521626	0.0265687	0.260983
SmUMH9_1783	8	3	4510.17	6689.39	0.886055	-0.174532	0.675822	0.958006
SmUMH9_1784	9	4	2496.95	2254.03	0.727921	-0.458146	0.345989	0.843648
SmUMH9_1785	11	3	3261.6	4440.29	0.318799	-1.64928	0.00686909	0.10073
SmUMH9_1787	26	12	10170.5	10664.8	0.611947	-0.708521	0.0276299	0.267719
SmUMH9_1788	23	10	7900	6273.68	0.660985	-0.59731	0.0798078	0.512017
SmUMH9_1789	2	1	346.859	269.683	0.143587	-2.80001	0.248652	0.780241
SmUMH9_1790	13	5	1822.12	1560.17	0.883665	-0.178429	0.675118	0.958006
SmUMH9_1792	24	8	4716.39	5699.44	0.737907	-0.438488	0.208601	0.742213
SmUMH9_1793	16	7	2072.04	2435.38	0.731201	-0.45166	0.256012	0.780241
SmUMH9_1794	3	1	56.3328	946.414	1.53387	0.617174	0.684563	0.958006
SmUMH9_1795	29	9	8598.51	12786.9	1.12551	0.170577	0.518849	0.916299
SmUMH9_1796	30	13	17080.5	21042.4	0.898168	-0.154943	0.51084	0.909298
SmUMH9_1797	10	5	3271.89	4449.68	0.786265	-0.346913	0.476948	0.892858
SmUMH9_1798	10	4	3279.05	6233.23	0.814206	-0.296535	0.493796	0.902412
SmUMH9_1799	10	4	2735.73	7632.89	0.771254	-0.374723	0.483058	0.896346
SmUMH9_1800	1	1	317.134	122.456	0.0977984	-3.35405	0.195062	0.728113
SmUMH9_1801	6	4	3501.45	3419.15	1.04173	0.0589814	0.913146	0.99114
SmUMH9_1802	33	10	19161.2	28445.7	0.559081	-0.83887	0.00160953	0.0296356
SmUMH9_1804	32	13	22150.2	20195.3	0.660795	-0.597725	0.00768391	0.110436
SmUMH9_1805	6	4	2945.79	7736.81	0.883246	-0.179113	0.775023	0.969373
SmUMH9_1806	6	2	925.652	976.181	0.745071	-0.424551	0.471635	0.892858
SmUMH9_1807	41	15	29548.6	49460.9	0.768858	-0.379212	0.10275	0.56144
SmUMH9_1808	18	8	10384.3	15735.3	1.11729	0.160002	0.6066	0.950243
SmUMH9_1809	21	10	11477.8	21917.8	0.848862	-0.236398	0.442718	0.880376
SmUMH9_1810	26	11	19184.6	23832	0.965841	-0.0501422	0.839183	0.985523
SmUMH9_1811	23	7	15913.3	21841.7	1.25334	0.325775	0.231238	0.757752
SmUMH9_1812	8	2	1786.53	4179.58	0.881392	-0.182144	0.707168	0.958483
SmUMH9_1813	35	15	14177.7	16568.9	0.704763	-0.504791	0.0351049	0.311319
SmUMH9_1814	12	7	2843.3	9726.41	0.731224	-0.451614	0.31107	0.827211
SmUMH9_1815	15	5	3262.37	4960.09	0.361532	-1.4678	0.0018853	0.0336566
SmUMH9_1816	45	20	27400.6	30226.3	0.889613	-0.168751	0.390179	0.860067
SmUMH9_1817	9	3	2460.89	2985.22	0.873533	-0.195065	0.69633	0.958006
SmUMH9_1818	8	5	3012.15	2952.65	0.39948	-1.32381	0.0164961	0.191878
SmUMH9_1820	7	5	1779.22	1270.4	0.329497	-1.60166	0.0230047	0.239133
SmUMH9_1821	5	2	2894.51	2898.63	0.88284	-0.179777	0.738645	0.964275
SmUMH9_1822	9	5	5227.12	5159.26	0.542591	-0.882063	0.101585	0.559879
SmUMH9_1823	8	3	1066.76	1327.04	0.704181	-0.505982	0.438705	0.880376
SmUMH9_1824	20	9	5922.89	11698.9	0.884973	-0.176294	0.629321	0.951085
SmUMH9_1825	14	5	2174.3	3142.09	0.739129	-0.436102	0.320148	0.835956
SmUMH9_1826	1	1	159.504	44.9589	0.0837241	-3.57821	0.162023	0.681483
SmUMH9_1827	14	5	3849.99	6855.4	0.900609	-0.151027	0.704484	0.958483
SmUMH9_1828	12	5	4725.68	9766.7	0.825049	-0.277448	0.428988	0.876723
SmUMH9_1829	24	8	4634.57	6346.26	1.06575	0.0918701	0.766941	0.969373
SmUMH9_1830	10	5	4965.96	9120.61	0.842963	-0.246458	0.583862	0.941036
SmUMH9_1831	3	2	2261.84	1230.47	0.388456	-1.36418	0.0946483	0.547588
SmUMH9_1833	12	5	1851.85	1889.6	0.834514	-0.260992	0.600152	0.948258
SmUMH9_1834	11	5	3209.26	2355.9	0.772081	-0.373176	0.345604	0.843648
SmUMH9_1835	25	9	13126.6	13869.6	0.812368	-0.299795	0.248556	0.780241
SmUMH9_1836	8	5	4405.57	7098	1.31349	0.393407	0.319194	0.835956
SmUMH9_1837	4	2	1898.24	1478.48	0.687534	-0.540498	0.397607	0.864253
SmUMH9_1838	8	3	6107.98	5687.43	0.53158	-0.911641	0.029406	0.280311
SmUMH9_1839	7	3	3990.57	4939.09	0.519782	-0.94402	0.0856549	0.528076
SmUMH9_1840	8	2	2970.65	2296.83	0.566137	-0.820778	0.0983856	0.555669
SmUMH9_1841	4	3	2431.76	3058.86	0.591538	-0.757456	0.28495	0.804776
SmUMH9_1843	10	6	3425.15	3094.78	0.432643	-1.20875	0.0200012	0.220766
SmUMH9_1844	22	10	8239.2	11253.7	0.749763	-0.415494	0.21067	0.743015
SmUMH9_1845	17	6	3452.49	3905.25	0.781939	-0.354873	0.343052	0.843648
SmUMH9_1846	5	2	1229.77	1861.3	0.528242	-0.92073	0.197335	0.731941
SmUMH9_1847	10	3	416.117	614.054	0.708646	-0.496863	0.477632	0.892858
SmUMH9_1848	9	5	833.482	1762.83	0.562138	-0.831005	0.273123	0.799319
SmUMH9_1849	9	4	1090.08	1677.21	1.28952	0.366831	0.429119	0.876723
SmUMH9_1850	2	1	655.107	1884.37	1.40987	0.495559	0.62393	0.951085
SmUMH9_1851	18	7	3582.75	12910.3	1.06845	0.0955178	0.798607	0.976497
SmUMH9_1852	16	5	5465.77	6228.54	0.741395	-0.431685	0.26234	0.787403
SmUMH9_1853	6	2	1722.04	5800.02	2.37803	1.24977	0.0236806	0.242521
SmUMH9_1854	3	1	940.345	909.213	0.56784	-0.816444	0.551038	0.930097
SmUMH9_1855	35	14	11377.1	17266.1	0.675273	-0.566457	0.0383588	0.32609
SmUMH9_1856	1	1	7.03528	10.584	0.26023	-1.94214	0.457462	0.886224
SmUMH9_1857	15	6	4607.17	6497.98	1.05254	0.0738683	0.825473	0.982474
SmUMH9_1858	8	3	1824.22	4119.04	1.11	0.150556	0.763366	0.969373
SmUMH9_1859	8	5	4237.76	4063.61	0.681049	-0.55417	0.382369	0.858397
SmUMH9_1860	2	1	429.552	540.892	0.177798	-2.49169	0.304027	0.82203
SmUMH9_1861	12	4	6284.3	7192.51	0.943706	-0.0835908	0.824341	0.982474
SmUMH9_1862	11	6	4260.44	6775.73	0.694423	-0.526112	0.2706	0.795336
SmUMH9_1863	19	7	6329.4	8277.81	0.764665	-0.387099	0.229972	0.755951
SmUMH9_1864	10	4	4182.93	5755.03	0.995729	-0.00617507	0.987935	0.996029
SmUMH9_1865	3	1	1397.95	1894.86	0.952846	-0.0696852	0.925325	0.991445
SmUMH9_1866	16	7	10230.1	11099.9	0.887304	-0.1725	0.547196	0.930097
SmUMH9_1868	20	7	9360.13	12151.2	0.752271	-0.410676	0.162287	0.681483
SmUMH9_1869	8	3	2203.87	2484.3	0.758259	-0.399238	0.463666	0.889632
SmUMH9_1870	8	4	4723.21	5100.33	0.913412	-0.130663	0.753004	0.968351
SmUMH9_1871	9	3	5501.1	5433.5	0.966475	-0.0491955	0.897317	0.989445
SmUMH9_1872	5	1	3018.96	2898.77	0.34696	-1.52716	0.0366585	0.319575
SmUMH9_1873	7	3	1730.66	1756.95	0.420163	-1.25098	0.0579815	0.420622
SmUMH9_1874	22	8	8656.03	9598.36	0.792635	-0.335271	0.282873	0.803353
SmUMH9_1875	10	6	4166.85	3902.55	0.907384	-0.140214	0.730986	0.963187
SmUMH9_1876	12	5	5065.79	5958.87	0.488172	-1.03454	0.0317659	0.292445
SmUMH9_1877	4	2	2384.72	7206.23	0.790255	-0.339609	0.641297	0.956819
SmUMH9_1878	14	7	5489.81	4436.39	0.457229	-1.12901	0.00411727	0.0672516
SmUMH9_1879	26	11	8656.15	10497	0.692765	-0.529561	0.111316	0.581355
SmUMH9_1880	4	2	1245.38	1438.21	1.00841	0.0120852	0.986168	0.996029
SmUMH9_1881	5	1	1353.18	1900.93	0.818978	-0.288104	0.629933	0.951085
SmUMH9_1882	5	2	948.691	1347.11	0.564951	-0.823803	0.215297	0.748874
SmUMH9_1883	11	6	8479.58	10049.4	1.02244	0.0320213	0.933294	0.992582
SmUMH9_1884	30	9	30424.4	34932.8	0.774705	-0.368281	0.0733635	0.492207
SmUMH9_1885	1	1	884.793	377.92	0.0997923	-3.32493	0.130744	0.630827
SmUMH9_1886	14	4	7667.18	11242.6	0.644749	-0.63319	0.0842825	0.525933
SmUMH9_1887	4	2	2108.07	1331.69	0.767286	-0.382165	0.577791	0.940246
SmUMH9_1888	1	1	401.966	523.132	1.06341	0.0886958	0.94224	0.992589
SmUMH9_1889	6	2	946.601	1060.24	1.05751	0.0806716	0.862777	0.987491
SmUMH9_1890	49	18	15760.6	29569	0.783039	-0.352843	0.0998868	0.556493
SmUMH9_1891	12	4	7406.59	8299.25	1.04638	0.0654084	0.888665	0.988768
SmUMH9_1892	6	2	3170.89	5136.72	1.0984	0.135403	0.832695	0.983092
SmUMH9_1893	11	5	2465.33	3071.88	0.745731	-0.423273	0.323945	0.836353
SmUMH9_1894	39	13	20172.7	28817.7	0.928342	-0.107272	0.630721	0.951085
SmUMH9_1895	16	6	9051.7	10407	0.57885	-0.788738	0.0165448	0.191901
SmUMH9_1897	59	17	35051.7	60204.5	0.91716	-0.124755	0.446254	0.880376
SmUMH9_1898	5	2	1497.95	1172.29	0.614422	-0.702699	0.23032	0.755951
SmUMH9_1899	4	3	314.288	141.582	0.0882106	-3.5029	0.000916706	0.0185778
SmUMH9_1900	6	2	2616.21	3188.05	0.48465	-1.04498	0.0759216	0.500149
SmUMH9_1901	5	3	1196.94	963.578	0.615407	-0.700387	0.462143	0.889204
SmUMH9_1902	14	7	4730.67	3815.12	0.935379	-0.0963774	0.797216	0.976458
SmUMH9_1904	29	11	9849.56	8061.59	0.788928	-0.342034	0.1944	0.726963
SmUMH9_1905	3	1	1904.04	2029.84	0.748516	-0.417896	0.472668	0.892858
SmUMH9_1906	7	2	2979.41	8197.13	0.784588	-0.349994	0.449447	0.880376
SmUMH9_1907	7	3	4010.56	4215.13	0.670951	-0.57572	0.205344	0.739394
SmUMH9_1908	8	4	3330.97	14174.8	1.05924	0.0830251	0.871058	0.988558
SmUMH9_1909	7	3	2882.68	2732.12	0.589491	-0.762458	0.175713	0.706123
SmUMH9_1910	12	5	4729.67	5737.77	1.04244	0.0599709	0.868239	0.988558
SmUMH9_1911	9	3	3107.43	4073.92	1.32463	0.405595	0.275339	0.801235
SmUMH9_1912	7	3	2354.52	6168.47	1.32263	0.403412	0.457843	0.886224
SmUMH9_1913	1	1	78.6621	3.64726	0.361008	-1.4699	0.350337	0.844677
SmUMH9_1915	2	1	7.33846	9.44486	1.6999	0.765448	0.547686	0.930097
SmUMH9_1918	6	3	1498.03	711.526	0.394302	-1.34263	0.0193807	0.214494
SmUMH9_1919	6	3	3572.63	5149.12	1.07939	0.110221	0.823322	0.982474
SmUMH9_1920	12	5	4565.98	3500.43	0.865851	-0.20781	0.5537	0.930097
SmUMH9_1921	2	1	583.581	238.568	0.628312	-0.670446	0.494515	0.902837
SmUMH9_1922	21	7	25967.9	29338.5	0.821394	-0.283853	0.25487	0.780241
SmUMH9_1923	4	1	1888.07	2653.06	1.0738	0.102721	0.887997	0.988643
SmUMH9_1924	35	15	13071.2	13709.3	0.735433	-0.443335	0.0839331	0.52535
SmUMH9_1925	8	3	9696.31	15283.3	1.16591	0.221463	0.465515	0.890228
SmUMH9_1926	5	3	2164.11	2909.43	1.18561	0.24563	0.707051	0.958483
SmUMH9_1927	22	8	9797.89	5500.04	0.640733	-0.642205	0.0228677	0.238881
SmUMH9_1928	19	8	7748.27	8019.1	0.553528	-0.853272	0.00970618	0.13024
SmUMH9_1929	18	8	6480.11	7022.36	0.616483	-0.697867	0.0510838	0.393567
SmUMH9_1930	24	7	14193.8	18397.4	0.690817	-0.533624	0.0924905	0.546407
SmUMH9_1932	6	2	1092.58	1685.54	0.748104	-0.418689	0.563433	0.935661
SmUMH9_1933	9	4	7801.15	14771	0.826319	-0.275229	0.510747	0.909298
SmUMH9_1934	134	52	65077.2	94632.5	0.864125	-0.210688	0.0853255	0.528076
SmUMH9_1935	39	17	9786.64	23722.5	1.06506	0.0909372	0.701927	0.958483
SmUMH9_1936	4	3	94.1006	101.857	0.328781	-1.6048	0.164224	0.682494
SmUMH9_1937	8	4	483.866	1900.35	0.697903	-0.518901	0.468225	0.891712
SmUMH9_1938	28	14	2466.62	3357.04	0.909196	-0.137336	0.686508	0.958006
SmUMH9_1939	13	4	2929.69	3980.51	1.0462	0.0651627	0.870903	0.988558
SmUMH9_1940	2	1	1023.02	3448.64	0.940637	-0.0882899	0.942261	0.992589
SmUMH9_1941	5	2	1300.76	7538.94	1.21456	0.280438	0.696898	0.958006
SmUMH9_1942	17	6	4948.88	4339.06	1.06408	0.0896105	0.804284	0.978486
SmUMH9_1943	1	1	357.841	221.467	0.0809138	-3.62747	0.175283	0.706123
SmUMH9_1944	9	3	4689.87	5501.01	0.662231	-0.594593	0.25802	0.781291
SmUMH9_1945	5	2	2615.42	5257.86	1.65279	0.724903	0.176034	0.706123
SmUMH9_1946	5	2	19.3317	0	0.0508567	-4.29742	0.000702207	0.0152554
SmUMH9_1948	18	6	10917.3	13185.2	0.677276	-0.562185	0.087873	0.536953
SmUMH9_1949	13	4	8009.33	9229.03	0.922053	-0.117078	0.755956	0.969321
SmUMH9_1950	32	10	54476.7	66704.8	0.810627	-0.30289	0.11748	0.596705
SmUMH9_1951	11	4	11193.9	12382.2	0.857538	-0.221728	0.616817	0.951085
SmUMH9_1952	6	2	8294.06	9185.96	0.753176	-0.408941	0.367239	0.855779
SmUMH9_1953	24	7	23900	19412.8	0.86441	-0.210213	0.390192	0.860067
SmUMH9_1954	20	5	15127.4	21076	0.912559	-0.13201	0.671062	0.958006
SmUMH9_1955	9	3	4157.4	13722.7	0.596445	-0.745538	0.155569	0.671677
SmUMH9_1956	11	3	42679.3	38504.9	0.891203	-0.166175	0.564875	0.935661
SmUMH9_1957	5	2	4031.98	2032.02	0.226358	-2.14332	0.024188	0.245224
SmUMH9_1958	8	5	7257.15	8457.14	0.703795	-0.506774	0.291935	0.808284
SmUMH9_1960	37	15	30965.5	41598	0.75557	-0.404363	0.0668299	0.463519
SmUMH9_1961	45	14	31806.3	42856.1	0.75155	-0.41206	0.0378363	0.323783
SmUMH9_1962	5	2	4523.66	2492.11	0.499874	-1.00036	0.172826	0.702596
SmUMH9_1963	11	4	11208.7	15988.8	1.20327	0.266954	0.448413	0.880376
SmUMH9_1964	10	4	8250.88	10338.7	1.02453	0.0349567	0.925577	0.991445
SmUMH9_1966	13	4	6049.1	6985.28	0.792309	-0.335865	0.459509	0.888716
SmUMH9_1967	4	2	4059.01	3701.24	1.26077	0.334309	0.508722	0.909298
SmUMH9_1968	5	3	4094.73	1178.96	0.672924	-0.571485	0.269361	0.795336
SmUMH9_1969	9	3	2291.82	1985.8	0.614217	-0.703179	0.113359	0.58758
SmUMH9_1970	8	3	3845.56	6338.93	1.54423	0.626886	0.129453	0.62607
SmUMH9_1971	8	5	1614.87	2905.89	0.755158	-0.405149	0.499816	0.90683
SmUMH9_1972	6	3	666.7	840.09	1.27728	0.353074	0.525481	0.920979
SmUMH9_1973	16	6	6424.18	8906.61	0.69975	-0.515088	0.215794	0.748874
SmUMH9_1974	4	2	2664.72	3673.26	1.176	0.233892	0.676661	0.958006
SmUMH9_1975	19	10	9861.96	13724.6	0.841524	-0.248923	0.427644	0.876723
SmUMH9_1976	28	9	7473.95	6533.69	0.721103	-0.471723	0.0881145	0.536953
SmUMH9_1977	32	11	21585.1	35522.7	0.88109	-0.182639	0.445602	0.880376
SmUMH9_1978	12	5	7377.94	12569.1	1.53402	0.617314	0.0944968	0.547588
SmUMH9_1979	8	3	4251.19	7153.52	0.689651	-0.536062	0.244551	0.774789
SmUMH9_1980	9	3	5136.12	8248.88	1.36961	0.453762	0.259307	0.782297
SmUMH9_1982	9	3	3927.43	14383.4	1.29288	0.370584	0.427657	0.876723
SmUMH9_1983	11	5	4449.22	6036.1	0.619128	-0.69169	0.145516	0.655698
SmUMH9_1984	3	1	14.5855	0	0.0967173	-3.37008	0.00121168	0.023579
SmUMH9_1985	3	1	1306.38	673.458	0.904919	-0.144139	0.838625	0.985384
SmUMH9_1987	7	6	3518.1	2990.02	0.438875	-1.18812	0.0724149	0.490653
SmUMH9_1988	6	2	5055.41	8650.18	0.744331	-0.425984	0.382315	0.858397
SmUMH9_1989	15	7	4815.22	9586.8	1.03282	0.0465885	0.89993	0.989445
SmUMH9_1990	2	1	160.235	167.724	0.027428	-5.1882	0.130454	0.630168
SmUMH9_1991	9	3	9948.29	11275	0.743254	-0.428072	0.223014	0.755951
SmUMH9_1992	24	8	15070.3	11197.2	0.492841	-1.02081	0.00184079	0.033036
SmUMH9_1993	11	4	5794.22	4865.76	0.775125	-0.367499	0.339339	0.843648
SmUMH9_1994	8	4	6516.15	7052.53	0.79285	-0.334881	0.521792	0.918781
SmUMH9_1995	20	8	11629.8	6945.2	0.552494	-0.855969	0.0104712	0.13563
SmUMH9_1996	26	9	16669.1	34475.8	0.919723	-0.120729	0.619788	0.951085
SmUMH9_1997	29	10	17613.8	19885.8	0.83754	-0.25577	0.284389	0.804756
SmUMH9_1998	12	6	6893.76	5606.79	0.632077	-0.661828	0.0605434	0.433086
SmUMH9_1999	7	3	4278.93	4521.11	0.810234	-0.30359	0.544417	0.930097
SmUMH9_2000	21	7	11751.7	16964.4	0.65746	-0.605026	0.050499	0.391224
SmUMH9_2001	33	8	31580.4	42110	0.958079	-0.0617835	0.769841	0.969373
SmUMH9_2002	3	1	3031.69	6423.6	1.39252	0.477699	0.383575	0.858397
SmUMH9_2003	18	9	2102.13	2446.81	0.0862886	-3.53469	8.79297e-14	7.0792e-12
SmUMH9_2004	3	1	1245.52	2721.06	1.3672	0.45122	0.556671	0.931544
SmUMH9_2005	16	4	22935	19868.1	0.752069	-0.411064	0.171869	0.702184
SmUMH9_2006	13	4	11372.3	16571.8	0.754407	-0.406585	0.268439	0.79523
SmUMH9_2007	14	5	10198.5	15711.4	0.83592	-0.258564	0.431744	0.876955
SmUMH9_2008	17	6	29247.9	62104.8	1.09475	0.130602	0.664596	0.958006
SmUMH9_2009	64	20	54678.6	70552.7	0.988615	-0.0165188	0.916282	0.99114
SmUMH9_2010	28	9	10518	21275.4	1.01647	0.0235737	0.930274	0.992325
SmUMH9_2011	7	3	6373.71	6566.37	0.286943	-1.80116	0.0224792	0.236666
SmUMH9_2012	56	20	48498.7	55869.4	1.08353	0.115742	0.474808	0.892858
SmUMH9_2013	30	9	21335.6	28947.4	0.869931	-0.201027	0.444747	0.880376
SmUMH9_2016	3	1	5.44179	6.28926	1.06144	0.0860258	0.942828	0.992589
SmUMH9_2017	2	1	8.99388	0	0.0763602	-3.71104	0.0302021	0.284426
SmUMH9_2018	24	12	15264	16880.3	0.998292	-0.00246689	0.992686	0.997122
SmUMH9_2019	8	4	16026	16110.2	0.634951	-0.655282	0.102826	0.56144
SmUMH9_2020	9	3	8782.54	15954.4	0.872471	-0.196821	0.606653	0.950243
SmUMH9_2021	27	8	14686.2	17170.3	0.804154	-0.314456	0.182861	0.709665
SmUMH9_2022	2	1	662.773	736.892	1.06953	0.0969731	0.913738	0.99114
SmUMH9_2024	2	2	392.324	179.43	0.0648496	-3.94676	0.0329025	0.300886
SmUMH9_2025	2	2	2892.99	3015.87	1.08858	0.122452	0.900043	0.989445
SmUMH9_2026	4	1	2708.63	1767.46	1.17439	0.231914	0.656512	0.958006
SmUMH9_2028	28	12	15642.6	17727.8	0.852055	-0.230982	0.327629	0.839349
SmUMH9_2029	23	9	31159.7	30928.8	0.737533	-0.43922	0.118733	0.597563
SmUMH9_2030	19	7	10470.9	17725.8	0.48388	-1.04728	0.00373952	0.0621639
SmUMH9_2031	4	2	4988.58	5161.06	0.593554	-0.752549	0.319543	0.835956
SmUMH9_2032	34	15	3971.47	2825.77	0.152028	-2.71759	6.21725e-13	4.55858e-11
SmUMH9_2033	15	7	7496.06	4500.28	0.615475	-0.700229	0.045441	0.364415
SmUMH9_2034	13	4	11843.8	24968	0.8791	-0.185901	0.665771	0.958006
SmUMH9_2035	31	13	13089.3	17811.2	1.03611	0.0511744	0.838041	0.985384
SmUMH9_2036	6	2	5775.97	5914.01	0.812688	-0.299226	0.48487	0.896792
SmUMH9_2037	10	4	8457.52	8724.17	1.27579	0.351392	0.328	0.83963
SmUMH9_2038	3	1	95.3854	177.847	0.878039	-0.187643	0.863363	0.987491
SmUMH9_2039	7	3	3952.81	2724.73	0.496871	-1.00906	0.0514661	0.393567
SmUMH9_2040	33	11	19305.6	25689.9	0.795904	-0.329333	0.163857	0.682494
SmUMH9_2042	25	9	17411.3	21306.9	0.860843	-0.216178	0.448979	0.880376
SmUMH9_2043	41	15	24396.2	28047.7	0.953355	-0.0689144	0.756716	0.969373
SmUMH9_2044	3	2	782.902	2170.78	1.09632	0.132675	0.834645	0.984273
SmUMH9_2045	6	2	1862.53	2526.16	1.43882	0.52489	0.282743	0.803353
SmUMH9_2046	6	2	350.097	669.226	0.915805	-0.126887	0.851975	0.986876
SmUMH9_2047	17	7	8707.76	10334.5	0.984951	-0.0218766	0.938874	0.992589
SmUMH9_2048	3	3	527.75	739.866	0.945084	-0.0814852	0.930303	0.992325
SmUMH9_2049	6	2	625.927	2361.53	1.07032	0.0980451	0.91236	0.99114
SmUMH9_2050	26	8	6089.12	9202.41	0.861607	-0.214899	0.467596	0.891658
SmUMH9_2051	5	3	1164.9	2464.68	1.24764	0.319199	0.650674	0.958006
SmUMH9_2052	8	4	9633.79	14899.1	1.12605	0.171274	0.663478	0.958006
SmUMH9_2053	13	4	5089.77	6351.54	1.10781	0.147716	0.667219	0.958006
SmUMH9_2054	15	5	13180.6	17616.5	0.912062	-0.132796	0.621487	0.951085
SmUMH9_2055	28	12	23332.5	39091.7	0.997764	-0.00322885	0.989126	0.996029
SmUMH9_2057	20	7	17720.1	22381.1	1.07578	0.105384	0.701323	0.958483
SmUMH9_2059	11	5	10675.9	17218	0.929642	-0.105252	0.759501	0.969373
SmUMH9_2060	12	5	7219.43	9824.45	1.08172	0.113326	0.73241	0.964043
SmUMH9_2061	19	8	6543.66	9821.27	1.02034	0.0290537	0.939071	0.992589
SmUMH9_2062	2	2	632.162	405.911	0.147578	-2.76045	0.0957912	0.549631
SmUMH9_2063	13	8	780.384	216.708	0.136646	-2.87149	3.27812e-06	0.000105984
SmUMH9_2064	1	1	87.9731	0	0.00574183	-7.44427	7.63386e-07	2.70212e-05
SmUMH9_2065	3	1	13.701	4.29409	0.90525	-0.143612	0.872695	0.988558
SmUMH9_2066	15	8	5415.95	681.835	0.055468	-4.1722	1.78246e-11	1.12597e-09
SmUMH9_2067	34	13	38173.2	42730.9	0.897475	-0.156057	0.440542	0.880376
SmUMH9_2068	10	3	12918.7	15419.6	1.2877	0.364793	0.27239	0.798311
SmUMH9_2069	5	2	450.217	48.8385	1.35123	0.434275	0.532076	0.923765
SmUMH9_2070	19	6	21554.7	25123.9	0.799678	-0.322509	0.233105	0.761707
SmUMH9_2071	2	2	3099.75	3894.16	0.439545	-1.18592	0.348462	0.843648
SmUMH9_2072	7	2	6723.89	16538.4	1.34006	0.422297	0.298042	0.813211
SmUMH9_2073	6	2	4252.35	2793.09	0.860956	-0.215988	0.622498	0.951085
SmUMH9_2074	11	3	10028.4	6745.55	0.323469	-1.6283	0.00263607	0.0456416
SmUMH9_2075	1	1	1026.67	598.864	0.831161	-0.2668	0.869428	0.988558
SmUMH9_2077	3	1	3.244	3.66969	1.22896	0.297434	0.716601	0.959614
SmUMH9_2078	33	11	26832.8	34098.3	1.16167	0.216206	0.35223	0.845764
SmUMH9_2079	17	7	9240.69	33924.1	1.71297	0.776501	0.0182762	0.205595
SmUMH9_2080	28	9	25002.5	42092.4	0.939801	-0.0895735	0.715148	0.959614
SmUMH9_2081	5	1	8.40626	7.13822	0.706046	-0.502167	0.504274	0.9084
SmUMH9_2082	16	8	2676.63	3222.21	0.154527	-2.69407	1.13169e-07	4.55562e-06
SmUMH9_2083	3	2	360.018	11.0783	0.0122616	-6.34971	4.50328e-08	1.92609e-06
SmUMH9_2084	7	3	3343.39	2828.9	0.561351	-0.833026	0.155225	0.67159
SmUMH9_2085	7	3	1162.78	917.32	0.505595	-0.983947	0.258391	0.781837
SmUMH9_2086	5	3	684.965	1153.62	0.160211	-2.64195	0.00232173	0.0409143
SmUMH9_2087	7	4	407.595	3.97613	0.0407095	-4.61849	3.95356e-09	2.00411e-07
SmUMH9_2088	6	4	620.373	23.5196	0.021771	-5.52145	5.77582e-12	3.88779e-10
SmUMH9_2090	1	1	66.0853	28.4968	0.027665	-5.17579	0.216496	0.748874
SmUMH9_2093	7	3	1229.27	2261.23	0.895626	-0.159032	0.807588	0.979603
SmUMH9_2094	18	5	13341.9	16781.9	1.00176	0.00253025	0.992818	0.997122
SmUMH9_2095	20	7	9584.75	14264	1.33621	0.418143	0.139938	0.646326
SmUMH9_2096	5	2	1215.03	1606.57	0.316782	-1.65844	0.0390005	0.328147
SmUMH9_2097	4	3	730.903	1617.79	0.308582	-1.69627	0.0595164	0.427976
SmUMH9_2098	10	4	5938.81	12909.6	0.725816	-0.462325	0.282632	0.803353
SmUMH9_2099	8	3	3179.33	5810.14	1.19396	0.25576	0.549057	0.930097
SmUMH9_2100	8	3	6396.83	10493.6	0.679113	-0.558277	0.202977	0.739394
SmUMH9_2101	14	5	7814.2	9616.95	1.15521	0.208155	0.520737	0.918781
SmUMH9_2102	7	3	4993.72	6880	0.831905	-0.26551	0.514535	0.911817
SmUMH9_2103	7	3	4725.96	5239.83	0.811128	-0.301999	0.525118	0.920979
SmUMH9_2104	2	1	1248.6	1693.46	0.222202	-2.17005	0.209566	0.742657
SmUMH9_2105	2	1	20.3213	22.9931	2.37173	1.24594	0.321582	0.836234
SmUMH9_2106	16	5	15002.2	154361	0.677592	-0.561511	0.18928	0.719614
SmUMH9_2108	23	6	44921.2	70152.8	1.00829	0.0119118	0.961381	0.993564
SmUMH9_2109	37	9	50000.5	102413	0.997569	-0.00351116	0.986591	0.996029
SmUMH9_2110	9	3	5920.92	6962.04	1.1163	0.158729	0.71626	0.959614
SmUMH9_2111	1	1	369.004	952.482	0.690278	-0.534751	0.813425	0.982474
SmUMH9_2112	8	3	6152.13	9010.77	0.73072	-0.45261	0.33839	0.843648
SmUMH9_2113	8	2	10502.8	10113.4	0.803615	-0.315424	0.389195	0.860067
SmUMH9_2114	3	1	2002.17	2404.82	1.5429	0.625644	0.348553	0.843648
SmUMH9_2115	4	1	1632.8	1341.85	0.63115	-0.663944	0.392322	0.860067
SmUMH9_2116	11	4	10606.7	8502.13	0.792865	-0.334853	0.324071	0.836353
SmUMH9_2117	13	5	7945.06	3628.91	0.53801	-0.894296	0.0317155	0.292445
SmUMH9_2119	4	2	2639.82	4027.17	0.497684	-1.0067	0.379329	0.858397
SmUMH9_2120	2	1	1318.98	1182.3	0.85436	-0.227084	0.78509	0.972032
SmUMH9_2121	26	9	15667.2	24755.1	0.909194	-0.13734	0.605682	0.950243
SmUMH9_2122	14	6	12085.6	10540.3	1.06106	0.0855037	0.779173	0.969373
SmUMH9_2123	8	4	7005.87	7455.4	0.833494	-0.262756	0.565563	0.935661
SmUMH9_2124	47	14	41103.1	38998	0.724309	-0.465324	0.012222	0.15449
SmUMH9_2126	41	15	32494.6	20813.7	0.610766	-0.711308	0.000841749	0.0172811
SmUMH9_2127	17	6	11194.3	16738.7	0.94364	-0.0836918	0.758211	0.969373
SmUMH9_2128	26	10	22772.4	24256	0.961024	-0.0573552	0.809979	0.980538
SmUMH9_2129	11	4	8919.83	11273.8	0.970905	-0.0425973	0.904581	0.990404
SmUMH9_2130	13	5	7328.67	5402.26	0.594976	-0.749097	0.109282	0.576959
SmUMH9_2131	1	1	11.3201	0	0.0552519	-4.17783	0.0204966	0.223828
SmUMH9_2132	11	3	3211.53	3524.06	0.668504	-0.580991	0.196427	0.729824
SmUMH9_2133	7	2	7367.48	7758.11	0.701657	-0.511161	0.184193	0.712698
SmUMH9_2134	25	9	17206.2	23785	0.938294	-0.0918887	0.734599	0.964275
SmUMH9_2135	11	4	1347.2	1884.99	0.364957	-1.4542	0.00128698	0.0246931
SmUMH9_2136	7	3	5969.97	1063.26	0.163632	-2.61148	1.6461e-05	0.000496976
SmUMH9_2137	12	6	6410.44	7666.15	0.643276	-0.636491	0.181043	0.707964
SmUMH9_2138	6	2	11791.9	12684.8	0.925865	-0.111126	0.748814	0.967403
SmUMH9_2139	39	13	23758.3	31881.2	1.04088	0.0578017	0.787635	0.972933
SmUMH9_2140	7	3	8033.17	9922.7	1.10841	0.148498	0.757715	0.969373
SmUMH9_2141	4	1	3423.97	1516.71	1.03164	0.0449447	0.942819	0.992589
SmUMH9_2142	4	2	2810.29	2952.35	0.781811	-0.355108	0.785248	0.972032
SmUMH9_2144	3	1	47.0059	0.574544	0.186451	-2.42313	0.0641311	0.451543
SmUMH9_2145	3	2	2819.48	2944.44	0.429916	-1.21787	0.0513471	0.393567
SmUMH9_2146	4	1	7063.21	8938.34	0.774415	-0.368821	0.398789	0.864575
SmUMH9_2149	8	3	13267.6	20712.3	1.02125	0.0303337	0.927765	0.991445
SmUMH9_2150	12	3	5216.8	8691.69	1.17022	0.226785	0.552685	0.930097
SmUMH9_2151	14	8	6573.38	7640.35	0.686784	-0.542071	0.246979	0.778536
SmUMH9_2152	18	5	20110.1	29501.8	1.04492	0.0633955	0.797861	0.976458
SmUMH9_2154	5	3	3568.45	8435.35	1.04005	0.0566589	0.917394	0.99114
SmUMH9_2155	11	3	4781.34	6153.34	0.616378	-0.698113	0.108956	0.57651
SmUMH9_2156	6	2	2316.69	2557.4	1.07044	0.0981997	0.86334	0.987491
SmUMH9_2157	82	25	74723.2	105741	1.13013	0.176485	0.168055	0.692805
SmUMH9_2158	7	3	2033.85	3262.71	1.0075	0.010782	0.982723	0.995474
SmUMH9_2159	23	7	7667.49	14456.6	1.4965	0.581589	0.0447847	0.360329
SmUMH9_2160	12	6	989.092	5345.04	0.919462	-0.121139	0.812401	0.982249
SmUMH9_2161	27	11	6573.88	21505.9	1.97876	0.984596	0.000140768	0.00365818
SmUMH9_2162	27	8	5267.09	14750.2	1.50634	0.591043	0.0413611	0.343332
SmUMH9_2163	16	6	7155.73	7646.67	0.967952	-0.0469922	0.876186	0.988558
SmUMH9_2164	11	5	3099.81	10247.9	0.819003	-0.28806	0.480878	0.894241
SmUMH9_2165	26	9	10807.2	19373.1	1.02654	0.0377924	0.888448	0.988768
SmUMH9_2166	26	10	12092.8	11907.7	0.782106	-0.354565	0.229763	0.755951
SmUMH9_2167	1	1	162.698	5.64159	0.20635	-2.27684	0.19242	0.724522
SmUMH9_2168	5	2	955.322	1384.35	1.02569	0.0365902	0.950204	0.992589
SmUMH9_2169	6	2	2805.59	3421.74	0.859913	-0.217737	0.637774	0.9551
SmUMH9_2170	7	4	1708.39	2967.16	0.808473	-0.306729	0.612576	0.950269
SmUMH9_2171	15	7	2615.29	3644.76	0.815059	-0.295024	0.521821	0.918781
SmUMH9_2172	8	5	2059.94	1734.48	0.766255	-0.384104	0.409939	0.869191
SmUMH9_2173	14	5	4212.76	4865.53	0.481173	-1.05537	0.00577161	0.0884263
SmUMH9_2174	3	2	761.278	467.185	0.835602	-0.259112	0.73256	0.964043
SmUMH9_2175	4	3	848.527	939.7	1.10049	0.138143	0.861289	0.987491
SmUMH9_2176	32	9	10547	17714.4	0.843978	-0.244722	0.353547	0.846452
SmUMH9_2177	6	3	768.935	1853.05	1.02191	0.0312626	0.961281	0.993564
SmUMH9_2178	14	6	3258.02	11527.3	0.860086	-0.217447	0.605239	0.950243
SmUMH9_2179	6	2	2580.08	2188.13	0.415811	-1.266	0.0518019	0.394617
SmUMH9_2180	29	10	10257.8	15715.7	1.04265	0.0602611	0.810204	0.980538
SmUMH9_2181	64	29	32075.9	45769.8	0.829268	-0.27009	0.131857	0.633966
SmUMH9_2182	42	14	27236.8	28686	0.981226	-0.0273426	0.887309	0.988558
SmUMH9_2183	43	13	25637.4	28398	0.975331	-0.0360364	0.852398	0.986876
SmUMH9_2184	19	8	13598.7	16733.7	0.865184	-0.208921	0.47075	0.892858
SmUMH9_2185	18	9	7653.89	8127.01	0.837664	-0.255557	0.468899	0.892168
SmUMH9_2186	32	11	12879	17337.6	0.943435	-0.0840055	0.750837	0.96781
SmUMH9_2187	33	9	35810.3	34875.4	0.888045	-0.171295	0.419485	0.876723
SmUMH9_2188	27	12	32139.7	39863.7	1.01001	0.0143627	0.94615	0.992589
SmUMH9_2189	30	13	25997.2	39781.2	1.17933	0.237966	0.284322	0.804756
SmUMH9_2190	13	7	14297.2	18623.7	1.11655	0.159052	0.600439	0.948258
SmUMH9_2191	26	8	19861.9	25337.3	0.966459	-0.0492201	0.856336	0.986876
SmUMH9_2192	20	8	4831.93	5725.7	0.954587	-0.0670519	0.867887	0.988558
SmUMH9_2193	15	8	11853.6	19661.3	1.13857	0.187224	0.550984	0.930097
SmUMH9_2194	17	6	15954	22628.8	0.774931	-0.36786	0.19366	0.725517
SmUMH9_2195	7	3	3473.46	6408.06	1.1017	0.139733	0.772925	0.969373
SmUMH9_2197	7	3	3052.19	2301.09	0.839075	-0.253129	0.621984	0.951085
SmUMH9_2198	19	10	3594.31	3989.52	1.04825	0.0679895	0.835654	0.984839
SmUMH9_2200	3	1	651.157	574.296	0.691883	-0.5314	0.482026	0.895542
SmUMH9_2201	19	8	4372.36	7586.54	0.910746	-0.134879	0.679993	0.958006
SmUMH9_2202	2	1	114.371	163.952	0.233051	-2.10128	0.263945	0.789517
SmUMH9_2203	7	3	1020.5	1138.29	0.670055	-0.577648	0.281237	0.803353
SmUMH9_2204	4	3	875.082	1355.64	0.789655	-0.340706	0.682965	0.958006
SmUMH9_2205	19	7	4064.27	6290.42	0.931222	-0.102803	0.773029	0.969373
SmUMH9_2206	17	9	6824.11	7843.82	0.72948	-0.45506	0.203739	0.739394
SmUMH9_2207	15	6	9529.1	8153.2	0.914501	-0.128944	0.701844	0.958483
SmUMH9_2208	1	1	334.253	482.271	0.707493	-0.499212	0.660344	0.958006
SmUMH9_2209	2	1	334.371	594.197	1.13502	0.182723	0.828131	0.982474
SmUMH9_2211	3	2	122.64	16.1873	0.0151121	-6.04815	0.00299015	0.0511564
SmUMH9_2212	19	6	8825.11	13496.1	0.86598	-0.207594	0.529027	0.922372
SmUMH9_2213	22	8	19310.7	33132.4	0.810426	-0.303247	0.220943	0.755232
SmUMH9_2214	22	10	9383.77	13831.3	0.987519	-0.018119	0.949169	0.992589
SmUMH9_2215	7	5	1504.04	1366.12	0.468709	-1.09324	0.1586	0.677552
SmUMH9_2216	11	5	1600.69	2372.99	1.08476	0.11738	0.81639	0.982474
SmUMH9_2217	16	4	11101.7	22105.1	0.702847	-0.508717	0.147908	0.66102
SmUMH9_2218	24	9	13228.8	25404.3	0.95831	-0.061435	0.82941	0.982474
SmUMH9_2219	62	24	18765.9	30736.2	0.955956	-0.0649836	0.707456	0.958483
SmUMH9_2220	3	1	2236.61	2082.24	1.16211	0.21674	0.746538	0.966739
SmUMH9_2221	10	4	4190.05	18720.9	1.09113	0.125822	0.803151	0.978163
SmUMH9_2222	14	6	5730.21	9221.8	0.808359	-0.306931	0.475762	0.892858
SmUMH9_2223	6	3	1234.31	1573.84	0.17671	-2.50054	0.000827214	0.017068
SmUMH9_2224	16	6	8361.29	10211.3	0.808678	-0.306362	0.396266	0.862708
SmUMH9_2225	11	5	14574.3	25569.3	0.920954	-0.1188	0.709649	0.958981
SmUMH9_2226	25	11	15643.6	24499.9	1.077	0.107016	0.681499	0.958006
SmUMH9_2227	13	6	481.944	257.7	0.113262	-3.14226	5.4016e-08	2.26316e-06
SmUMH9_2228	14	4	767.79	120.017	0.0393356	-4.66802	1.71938e-11	1.10309e-09
SmUMH9_2229	1	1	32.6599	58.2119	0.0828598	-3.59318	0.381543	0.858397
SmUMH9_2230	2	2	615.091	1351.54	0.485672	-1.04194	0.361827	0.854679
SmUMH9_2231	50	19	26905.3	21339	0.711431	-0.491204	0.0122412	0.15449
SmUMH9_2232	13	5	8838.91	12246.5	1.2914	0.368936	0.282869	0.803353
SmUMH9_2233	14	5	9889.62	10860.9	1.26291	0.336748	0.304804	0.82203
SmUMH9_2234	1	1	109.781	367.603	1.93167	0.949851	0.378163	0.858397
SmUMH9_2235	2	1	1434.77	2365.09	1.26073	0.33426	0.566816	0.935661
SmUMH9_2236	19	8	7960.25	12196	1.30667	0.385891	0.217315	0.748874
SmUMH9_2237	7	2	3396.18	6055.2	1.39907	0.48447	0.223745	0.755951
SmUMH9_2238	1	1	893.71	973.474	1.46544	0.551336	0.60838	0.950243
SmUMH9_2239	4	2	782.479	949.629	1.50389	0.588698	0.360935	0.854178
SmUMH9_2240	6	2	1862.9	2122.62	0.362572	-1.46366	0.0419956	0.345559
SmUMH9_2241	5	2	132.49	336.353	1.27496	0.350457	0.597215	0.948258
SmUMH9_2242	6	3	2593	4860.13	1.41707	0.502912	0.3023	0.818222
SmUMH9_2243	18	6	8319.36	15139.5	1.36451	0.44838	0.136006	0.641938
SmUMH9_2246	11	4	9889.05	165332	1.17977	0.238508	0.635352	0.953493
SmUMH9_2247	3	1	6375.48	5197.09	1.04436	0.062614	0.921979	0.991328
SmUMH9_2250	15	6	9976.19	22191.6	1.49882	0.583828	0.0668277	0.463519
SmUMH9_2251	28	13	17836.2	33755.6	1.04112	0.0581337	0.829698	0.982474
SmUMH9_2252	14	4	7177.55	8666.67	0.882058	-0.181055	0.64494	0.958006
SmUMH9_2253	1	1	85.0088	56.7175	0.5356	-0.900773	0.640532	0.956372
SmUMH9_2254	10	4	2934.19	3973.35	0.793801	-0.333151	0.434287	0.878416
SmUMH9_2255	6	4	1527.63	2974.49	1.45522	0.541236	0.386083	0.858397
SmUMH9_2256	7	3	526.099	988.446	2.65788	1.41027	0.0558089	0.411465
SmUMH9_2257	25	10	7809.36	18281.8	1.38868	0.473716	0.071512	0.488539
SmUMH9_2258	7	3	3288.9	7458.8	2.10034	1.07062	0.00913715	0.123819
SmUMH9_2259	5	2	957.806	4172.56	1.96982	0.978065	0.155878	0.672304
SmUMH9_2260	4	2	1271.45	1551.25	1.02095	0.0299149	0.961674	0.993617
SmUMH9_2261	8	2	4219.7	7115.85	2.00321	1.00231	0.0071669	0.104723
SmUMH9_2262	5	1	29.7248	87.95	1.81507	0.860026	0.337419	0.843648
SmUMH9_2263	3	1	666.989	1383.01	1.21662	0.282882	0.639614	0.956142
SmUMH9_2264	17	7	4574.77	8063.05	1.18485	0.244706	0.45667	0.886146
SmUMH9_2266	5	2	586.641	600.414	0.544568	-0.876817	0.280546	0.803353
SmUMH9_2267	21	8	12882.2	14669.3	1.10616	0.145561	0.598613	0.948258
SmUMH9_2268	15	5	12488.8	12728.4	1.02077	0.0296577	0.915396	0.99114
SmUMH9_2270	4	1	5563.52	13031.5	1.17723	0.235395	0.664485	0.958006
SmUMH9_2271	9	3	8726.12	10209.1	0.573819	-0.801333	0.0514723	0.393567
SmUMH9_2272	7	3	5747.83	8437.78	1.67653	0.745476	0.0859771	0.528476
SmUMH9_2273	4	2	1768.27	2165.15	1.04973	0.0700175	0.913071	0.99114
SmUMH9_2274	6	2	776.625	1173.28	0.936197	-0.0951153	0.898412	0.989445
SmUMH9_2275	16	6	2795	5824.73	0.825811	-0.276117	0.513187	0.910215
SmUMH9_2276	2	1	762.311	866.646	1.17574	0.233569	0.745286	0.966739
SmUMH9_2277	2	1	651.906	355.704	1.24837	0.320044	0.752963	0.968351
SmUMH9_2278	12	4	5800	4527.83	0.717392	-0.479166	0.237043	0.76514
SmUMH9_2279	22	9	13168.9	14627.3	0.868108	-0.204053	0.449412	0.880376
SmUMH9_2280	2	2	435.721	347.711	0.0731977	-3.77206	0.0227784	0.238881
SmUMH9_2281	6	3	3156.69	2869.5	0.930722	-0.103578	0.872897	0.988558
SmUMH9_2282	1	1	1.39731	7.63128	1.50767	0.592324	0.719188	0.960602
SmUMH9_2283	9	3	3356.8	9479.42	1.27383	0.349173	0.501208	0.90699
SmUMH9_2284	29	9	17097.6	20584.6	0.807979	-0.307611	0.199867	0.735001
SmUMH9_2285	29	10	28955.5	27802.2	0.635067	-0.655018	0.00398843	0.0660342
SmUMH9_2286	17	8	8853.69	11582.7	0.795366	-0.330309	0.316578	0.835629
SmUMH9_2287	19	8	18545.9	20622.7	1.23248	0.301562	0.241453	0.770901
SmUMH9_2288	55	19	48277.3	69382.5	1.01699	0.0243004	0.886102	0.988558
SmUMH9_2289	8	5	4173.94	3663.08	0.532153	-0.910087	0.139366	0.645866
SmUMH9_2290	4	2	2770.87	1641.95	0.321293	-1.63804	0.102214	0.560138
SmUMH9_2291	29	9	15982.8	32916.3	0.88597	-0.174671	0.447218	0.880376
SmUMH9_2292	4	3	1553.66	2550.78	1.30844	0.387844	0.579074	0.940246
SmUMH9_2293	2	2	3124.07	8506.59	1.52616	0.60991	0.337009	0.843648
SmUMH9_2294	4	1	362.005	587.659	1.42391	0.509853	0.55146	0.930097
[truncated: 2,107 more rows]
